# Supplementary material for: The effect of enantioselective chiral covalent organic frameworks and cysteine sacrificial donors on photocatalytic hydrogen evolution
Source: Nat Commun. 2022 Oct 1;13:5768. doi: 10.1038/s41467-022-33501-8 (PMC9526734; doi:10.1038/s41467-022-33501-8)
Supplement: Supplementary file 3 — Source Data file [file 41467_2022_33501_MOESM3_ESM.xlsx]

## Sheet: Figure 1b
XPS spectra for Cu 2p of TpPa-Cu(II)-COF and model compound
TpPa-Cu(II)(10.76wt%)		TpPa-Cu(II) model		Cu(OAc)2
Binding Energy / eV	Intensity	Binding Energy / eV	Intensity	Binding Energy / eV	Intensity
964.48	26405.6	965.48	61618.9	968.98	77016.3
964.38	26369.2	965.38	61647	968.88	76915.1
964.28	26135.4	965.28	60971.9	968.78	76181.4
964.18	26090.3	965.18	62289.1	968.68	75834.3
964.08	26433	965.08	62545.8	968.58	74905
963.98	26282.9	964.98	62910.2	968.48	74091.2
963.88	26522.2	964.88	62742.2	968.38	76833
963.78	26851.9	964.78	63131.1	968.28	76472.3
963.68	26681.6	964.68	63886.6	968.18	74568.3
963.58	26984.9	964.58	63833.1	968.08	74032
963.48	27134	964.48	64158.4	967.98	74166
963.38	26843	964.38	65077.1	967.88	74725.5
963.28	26983.9	964.28	64505	967.78	75420.9
963.18	26675.8	964.18	65400	967.68	75297.1
963.08	27119	964.08	66002.9	967.58	75173.2
962.98	27043.5	963.98	65803.6	967.48	75830.2
962.88	27113.3	963.88	66372.3	967.38	74849.1
962.78	26894.5	963.78	67220.4	967.28	73832.6
962.68	27026.8	963.68	66616.2	967.18	73442.9
962.58	26708.9	963.58	66694.8	967.08	74791.6
962.48	26999.1	963.48	66506	966.98	74242.3
962.38	27509.3	963.38	66593.5	966.88	74278.4
962.28	26886.7	963.28	66827.1	966.78	75936.3
962.18	26831.4	963.18	67024.9	966.68	74643.8
962.08	26603.6	963.08	67203.8	966.58	75111
961.98	26421.4	962.98	66438.9	966.48	74688.1
961.88	26900.8	962.88	66416.3	966.38	73313.7
961.78	26264.2	962.78	66089.7	966.28	74399.6
961.68	26118.3	962.68	65458.6	966.18	73995.4
961.58	26303.7	962.58	65061.9	966.08	74647.2
961.48	26802.1	962.48	65608.8	965.98	75056.7
961.38	26023.3	962.38	64843	965.88	75563.1
961.28	26328.3	962.28	64638.7	965.78	75189.9
961.18	25838.2	962.18	64420.2	965.68	77250.7
961.08	26260.4	962.08	64410.5	965.58	76648.2
960.98	25897.7	961.98	63968.1	965.48	76521.5
960.88	25782.5	961.88	63910.1	965.38	77925.9
960.78	25331.1	961.78	63830	965.28	78028.7
960.68	25205.2	961.68	62542.9	965.18	79416.9
960.58	25022.3	961.58	63167	965.08	80714.4
960.48	25625.7	961.48	62290.3	964.98	80026.7
960.38	25516.7	961.38	62388.1	964.88	80383.9
960.28	25158.7	961.28	62503.1	964.78	81495.4
960.18	25780.6	961.18	62551.2	964.68	82834
960.08	25420	961.08	62311.3	964.58	83149.5
959.98	25240.7	960.98	61687.3	964.48	82803.8
959.88	25249	960.88	62008.6	964.38	84290.7
959.78	24989.5	960.78	61671.6	964.28	86244.7
959.68	25557.6	960.68	61989.4	964.18	86404
959.58	25326.4	960.58	62054	964.08	86420.3
959.48	25451.2	960.48	61733.8	963.98	87154.2
959.38	25672.1	960.38	61477.6	963.88	87714.4
959.28	25118.3	960.28	61322.1	963.78	88568.2
959.18	25159.7	960.18	62082.3	963.68	89688.3
959.08	25069.7	960.08	62428.5	963.58	90208.2
958.98	25310.3	959.98	62006.2	963.48	90240.9
958.88	25310.6	959.88	62067	963.38	89091.9
958.78	25346.1	959.78	61679.2	963.28	90046.7
958.68	25356.4	959.68	61708.2	963.18	90456.3
958.58	25333.7	959.58	61988	963.08	91421
958.48	25208	959.48	62387.5	962.98	91447.1
958.38	25367.8	959.38	62057.1	962.88	90857.7
958.28	25362.6	959.28	62018.9	962.78	90154.4
958.18	25544.3	959.18	61992.9	962.68	89269.1
958.08	25349.7	959.08	61507.7	962.58	88991
957.98	25529	958.98	61968.1	962.48	90176.1
957.88	24915.6	958.88	62020.7	962.38	90643.5
957.78	25064.9	958.78	61106.9	962.28	90572
957.68	25069.2	958.68	60882.4	962.18	88908.1
957.58	24704.6	958.58	60920.8	962.08	89667.6
957.48	24587.5	958.48	60823.1	961.98	88626.7
957.38	24497.8	958.38	61203.6	961.88	87119.9
957.28	25050.6	958.28	61075	961.78	86463.7
957.18	25335.6	958.18	60240.3	961.68	86574.9
957.08	25078.4	958.08	60318	961.58	86850.9
956.98	24589.2	957.98	60415.4	961.48	86572.8
956.88	24738	957.88	59669.6	961.38	86508.8
956.78	24687.6	957.78	60340.1	961.28	86203.1
956.68	24918.9	957.68	60098.4	961.18	85973.1
956.58	24583.2	957.58	60656.1	961.08	85852.8
956.48	25147.8	957.48	59710.5	960.98	85512.1
956.38	24765.7	957.38	59934	960.88	85258
956.28	24469.4	957.28	59115.7	960.78	85268.9
956.18	24935.8	957.18	59581.4	960.68	84651.7
956.08	25162.3	957.08	60231.7	960.58	84882.1
955.98	24819.9	956.98	60224.8	960.48	84443.4
955.88	25174.1	956.88	60616.4	960.38	83596.8
955.78	24825	956.78	60637	960.28	85075.9
955.68	25129.1	956.68	60952.2	960.18	83888.9
955.58	25082.7	956.58	60491.5	960.08	83710.7
955.48	25294.3	956.48	60253.9	959.98	84509.4
955.38	25090.3	956.38	60564.3	959.88	83998.6
955.28	25206	956.28	60956	959.78	84126
955.18	25170	956.18	61522.1	959.68	82319.3
955.08	25492.7	956.08	61540.6	959.58	82172.8
954.98	25599.8	955.98	61815.2	959.48	81886.1
954.88	26421.6	955.88	62262.2	959.38	80346
954.78	26386.8	955.78	62833.8	959.28	80794.1
954.68	26109.9	955.68	63022	959.18	79487.5
954.58	26643.3	955.58	64245.9	959.08	79115.3
954.48	26899.2	955.48	65196.8	958.98	78660.5
954.38	27413.9	955.38	65600.3	958.88	77029.3
954.28	27590.6	955.28	66250	958.78	77818.7
954.18	28081.6	955.18	67597.8	958.68	76085.3
954.08	27989.3	955.08	68350.7	958.58	76204.4
953.98	28631.7	954.98	69026.5	958.48	74824.8
953.88	28160.3	954.88	70726.9	958.38	75948.7
953.78	28125.6	954.78	70479	958.28	75955.9
953.68	28335.6	954.68	72070.1	958.18	75545.9
953.58	27936.7	954.58	73046	958.08	74888.9
953.48	28450.3	954.48	73483.1	957.98	73358.2
953.38	27868.7	954.38	74143.1	957.88	73707
953.28	27681.3	954.28	74696.3	957.78	72826.4
953.18	27582.4	954.18	74736	957.68	72789.2
953.08	27481.5	954.08	75202.9	957.58	74153.4
952.98	27384.9	953.98	74974.1	957.48	73719.4
952.88	27185.2	953.88	75038.7	957.38	73342.9
952.78	26496.4	953.78	74230.8	957.28	73939.1
952.68	26559.2	953.68	73714.8	957.18	74078.2
952.58	26722.5	953.58	73322.6	957.08	75006.4
952.48	26545.9	953.48	72500.3	956.98	75175.2
952.38	26057.4	953.38	72469.2	956.88	75677.9
952.28	25948.7	953.28	71758.1	956.78	75978.7
952.18	26158.8	953.18	70736.7	956.68	75250.8
952.08	25726.7	953.08	70390.2	956.58	76862.3
951.98	25653.7	952.98	69554.7	956.48	76720
951.88	25160	952.88	69661	956.38	77772.9
951.78	24990.7	952.78	68796.5	956.28	78663.2
951.68	24944.1	952.68	67710.4	956.18	79110.4
951.58	24807.5	952.58	67053.3	956.08	80273.7
951.48	24632.7	952.48	66318.6	955.98	83001.1
951.38	24485.4	952.38	64874.2	955.88	83088
951.28	24483.1	952.28	64414.9	955.78	83556.3
951.18	24333.7	952.18	62669.7	955.68	85299.8
951.08	24173.9	952.08	62399.6	955.58	87014.2
950.98	23820.9	951.98	61104.1	955.48	87906.4
950.88	23873.1	951.88	59669.1	955.38	90025.4
950.78	23690.4	951.78	59101.6	955.28	92364.2
950.68	23523	951.68	58425.6	955.18	93295
950.58	23370.7	951.58	57854.5	955.08	94126.4
950.48	23675.9	951.48	57256.4	954.98	95691.4
950.38	23517.6	951.38	56716.2	954.88	96501.1
950.28	23177.4	951.28	56380.5	954.78	96745.4
950.18	23010.2	951.18	55264.6	954.68	96435.4
950.08	22850	951.08	54951.8	954.58	97129.4
949.98	22830	950.98	54561.7	954.48	97746.2
949.88	22968.6	950.88	54666.9	954.38	98643.3
949.78	23199.2	950.78	54439.1	954.28	98232.9
949.68	23391.5	950.68	53644	954.18	96709.4
949.58	23194.6	950.58	53669.7	954.08	95780.2
949.48	22764.2	950.48	53253.3	953.98	93977.6
949.38	22863.2	950.38	53384.1	953.88	92775.2
949.28	23006.8	950.28	53088.5	953.78	92528.8
949.18	22790.5	950.18	53083.8	953.68	91605.7
949.08	22799.9	950.08	52968.4	953.58	89434
948.98	22524.5	949.98	52710.6	953.48	87568.9
948.88	22444.2	949.88	52282.6	953.38	85478.4
948.78	22829.6	949.78	52481.7	953.28	84366.3
948.68	22799.3	949.68	52570.2	953.18	84122
948.58	22531.3	949.58	52511.4	953.08	81408.7
948.48	22445.1	949.48	52338.1	952.98	81146.7
948.38	22843.2	949.38	51616.6	952.88	79845.6
948.28	22847.5	949.28	51451.6	952.78	78991.6
948.18	23013.6	949.18	52133.4	952.68	78176.9
948.08	22599.2	949.08	52133.7	952.58	75989.8
947.98	23041.6	948.98	51847.9	952.48	74819.4
947.88	22788.7	948.88	51750.2	952.38	73622
947.78	22855.6	948.78	51828.7	952.28	72182.1
947.68	23145.7	948.68	51768.3	952.18	71325.6
947.58	22974.7	948.58	51621.1	952.08	70568.1
947.48	22797.7	948.48	52119.6	951.98	70140.6
947.38	22891.7	948.38	52672.4	951.88	68559.6
947.28	22797.6	948.28	51496	951.78	68019.6
947.18	23276.4	948.18	51830.7	951.68	66443.4
947.08	23169	948.08	51614	951.58	65765.7
946.98	22825.7	947.98	51204.5	951.48	65880.9
946.88	22960.3	947.88	52003.1	951.38	64678
946.78	22902.8	947.78	51562.7	951.28	64593.1
946.68	23117.3	947.68	51801.1	951.18	63704.5
946.58	23291.9	947.58	51285.9	951.08	63099.2
946.48	22930.6	947.48	51787.2	950.98	62399.7
946.38	23076.1	947.38	51013	950.88	61684.8
946.28	23220	947.28	51509.1	950.78	62305.9
946.18	23298.2	947.18	52006.2	950.68	62276.5
946.08	23141.3	947.08	52009.6	950.58	61684.7
945.98	23435	946.98	51246.4	950.48	61162.6
945.88	23162.9	946.88	52070.4	950.38	61145
945.78	23109.3	946.78	52693.8	950.28	60882.5
945.68	22723.5	946.68	52453	950.18	60026.1
945.58	23434.1	946.58	52148.5	950.08	59560.1
945.48	23860.8	946.48	51998.2	949.98	59921.6
945.38	23785.3	946.38	52827.6	949.88	59598.2
945.28	23959.8	946.28	52837.8	949.78	60045.7
945.18	24290.4	946.18	53035.9	949.68	60151.9
945.08	24151.4	946.08	53581.2	949.58	60612.1
944.98	24205.7	945.98	54175.6	949.48	60464
944.88	24906.4	945.88	54892.3	949.38	59701.8
944.78	24909.7	945.78	55968.8	949.28	59226.6
944.68	25044.2	945.68	56853.1	949.18	58822.9
944.58	24814.4	945.58	56814.9	949.08	57972.9
944.48	25215.5	945.48	56993	948.98	58326
944.38	25277.1	945.38	57567.2	948.88	58826.4
944.28	25360.6	945.28	58187.2	948.78	58536.4
944.18	25117	945.18	58817.4	948.68	57831.7
944.08	25574.2	945.08	59759.4	948.58	57627
943.98	25417.2	944.98	60316.5	948.48	58296.2
943.88	25312.1	944.88	59905.7	948.38	57621
943.78	25160.3	944.78	60683.2	948.28	58049.1
943.68	24922.1	944.68	60219.3	948.18	58241.4
943.58	25123.3	944.58	60355.2	948.08	57374.4
943.48	25512.2	944.48	60583.6	947.98	57549.4
943.38	25431.7	944.38	60664.1	947.88	58487.2
943.28	25258.6	944.28	59861	947.78	58967.6
943.18	25494.6	944.18	60044.9	947.68	59016.2
943.08	25607.8	944.08	59979.6	947.58	58290.8
942.98	25322.3	943.98	59241	947.48	59067.4
942.88	25211.9	943.88	59602.7	947.38	59010.1
942.78	25747.9	943.78	59896.5	947.28	58484.9
942.68	25612.8	943.68	59266.7	947.18	58388.1
942.58	25770.8	943.58	59294.4	947.08	58702.7
942.48	25621.5	943.48	59195.1	946.98	59222.9
942.38	25603.9	943.38	58861.7	946.88	59453.7
942.28	25640.9	943.28	59049.6	946.78	60098.4
942.18	25147.4	943.18	59036.1	946.68	60150.8
942.08	24809.2	943.08	58097.7	946.58	61147.4
941.98	24888.2	942.98	58397.2	946.48	61240.8
941.88	25094.4	942.88	59012.5	946.38	63040.9
941.78	24790.2	942.78	58149.1	946.28	63525.6
941.68	24870.3	942.68	57621.6	946.18	63580.8
941.58	24769.2	942.58	57195.6	946.08	65145.9
941.48	24516.3	942.48	57895.4	945.98	66222.4
941.38	24649.5	942.38	57606.2	945.88	67026.9
941.28	24936.9	942.28	57339.4	945.78	68087.6
941.18	25076.6	942.18	57625.9	945.68	68673
941.08	24790.6	942.08	56816.8	945.58	70756
940.98	24170.1	941.98	56177.9	945.48	71855.5
940.88	24544.4	941.88	56293.2	945.38	73210.4
940.78	24241.4	941.78	56005.8	945.28	74901.5
940.68	24596.8	941.68	56265.7	945.18	76138.3
940.58	23884	941.58	56077.9	945.08	77783
940.48	24105.6	941.48	56045	944.98	79775.7
940.38	24446.8	941.38	56299.7	944.88	79044.8
940.28	24944.1	941.28	56261.4	944.78	80835
940.18	24725.4	941.18	56524.4	944.68	80819.1
940.08	24386.1	941.08	55578.8	944.58	82644.9
939.98	24803	940.98	55946.6	944.48	82550.6
939.88	24390.1	940.88	56261.8	944.38	83051.4
939.78	24773	940.78	56407.8	944.28	83315.1
939.68	24583.7	940.68	57038.8	944.18	83644.6
939.58	24580	940.58	57002.1	944.08	82446.6
939.48	24525.6	940.48	56353.7	943.98	83579.1
939.38	24700.1	940.38	56614.1	943.88	82132
939.28	25089.5	940.28	57467.7	943.78	81497.4
939.18	25209	940.18	57200.4	943.68	81778.5
939.08	25015.1	940.08	56992.8	943.58	81914.3
938.98	24820.7	939.98	57494.6	943.48	80469.9
938.88	24739.7	939.88	57944.5	943.38	80912.3
938.78	24297.9	939.78	57710.9	943.28	80301
938.68	24878.9	939.68	58064.9	943.18	79227
938.58	24751.8	939.58	57957.2	943.08	79491.2
938.48	24552.3	939.48	57957.6	942.98	78941.2
938.38	25163.6	939.38	58342.5	942.88	77958.7
938.28	25083.1	939.28	57850.6	942.78	77859.8
938.18	24569	939.18	58217.4	942.68	78361.8
938.08	24677.4	939.08	57553.7	942.58	77213
937.98	24648.1	938.98	57548.5	942.48	77517.9
937.88	24574	938.88	57075.7	942.38	78597.9
937.78	24826.3	938.78	56918.4	942.28	78134.6
937.68	24399.5	938.68	56490.9	942.18	78364
937.58	23864.1	938.58	56462.1	942.08	78937.2
937.48	24719.7	938.48	55770.3	941.98	79251.8
937.38	24152.8	938.38	55598.7	941.88	80047.2
937.28	24053.6	938.28	54891.2	941.78	79163.1
937.18	23888.7	938.18	54774.8	941.68	78832.8
937.08	24129.8	938.08	54568.1	941.58	80755.8
936.98	23449.8	937.98	54419	941.48	80849.9
936.88	23904.4	937.88	54054	941.38	80598.2
936.78	23965.1	937.78	54114	941.28	81454.4
936.68	23874.2	937.68	53684.2	941.18	81094.8
936.58	24138.8	937.58	53255.3	941.08	82439.8
936.48	23913.5	937.48	53311.9	940.98	82903.4
936.38	24284.9	937.38	53323.9	940.88	83632.1
936.28	24028.6	937.28	52411.6	940.78	83668.4
936.18	23929.2	937.18	52667.3	940.68	84119.3
936.08	23970.3	937.08	53800.4	940.58	82768.2
935.98	24091.5	936.98	53526.1	940.48	82878.2
935.88	24306.5	936.88	54126.5	940.38	84464.4
935.78	24667.7	936.78	54106.2	940.28	86377.6
935.68	24739.5	936.68	54868.2	940.18	84908.8
935.58	24764	936.58	55190.1	940.08	85210.5
935.48	25133.9	936.48	55365.3	939.98	85567.4
935.38	25256.6	936.38	56247.4	939.88	84839.3
935.28	25516	936.28	57061.4	939.78	83707.5
935.18	26027.4	936.18	58128.8	939.68	82668.6
935.08	26319.2	936.08	58429.1	939.58	81845.8
934.98	27419.7	935.98	59685.5	939.48	79535.4
934.88	27999.8	935.88	61409.8	939.38	79444.3
934.78	28941.5	935.78	63088.9	939.28	77446.8
934.68	29522.5	935.68	64181.7	939.18	75767.5
934.58	30381.6	935.58	65883.9	939.08	75100.1
934.48	30934.1	935.48	68480.2	938.98	73489.4
934.38	31502.3	935.38	70977.5	938.88	71499.3
934.28	32055.4	935.28	72893.1	938.78	70465.1
934.18	32507.3	935.18	75928.9	938.68	69901.1
934.08	32955.7	935.08	77626.8	938.58	68551.1
933.98	33519.4	934.98	81296	938.48	66787.9
933.88	33514.2	934.88	83593.9	938.38	66816.6
933.78	33534.9	934.78	86166.7	938.28	65848.4
933.68	33046.9	934.68	89062.2	938.18	64828.9
933.58	32052.9	934.58	90942.7	938.08	65229.3
933.48	32329.9	934.48	91714.1	937.98	64262.6
933.38	31569.9	934.38	92788.6	937.88	63523.3
933.28	30749.1	934.28	93354.2	937.78	63537.9
933.18	29755.6	934.18	92916.8	937.68	63602.1
933.08	29679.6	934.08	93254.9	937.58	63328.4
932.98	29480.2	933.98	92398.4	937.48	63170.9
932.88	28816.9	933.88	90481.7	937.38	64058.8
932.78	28443.7	933.78	89729.2	937.28	63908.1
932.68	28058	933.68	88638.2	937.18	64601.7
932.58	27206.2	933.58	87860.9	937.08	66782
932.48	28020.1	933.48	87334.8	936.98	67002.1
932.38	28008.1	933.38	85702.7	936.88	68585.8
932.28	27121.6	933.28	84088	936.78	69263.6
932.18	27006.8	933.18	82531.6	936.68	71872
932.08	26921.9	933.08	80057.2	936.58	73626.8
931.98	26422.2	932.98	78497.2	936.48	74309.6
931.88	25906	932.88	76244.8	936.38	75665.2
931.78	25512.9	932.78	74373.3	936.28	78024.3
931.68	25085.7	932.68	71821.6	936.18	80158.4
931.58	25424	932.58	69953.4	936.08	83980.6
931.48	24475.5	932.48	66918.4	935.98	86518.1
931.38	24045.9	932.38	65495.9	935.88	91512.1
931.28	23483	932.28	63021	935.78	94759.1
931.18	22933.8	932.18	60386.9	935.68	97663
931.08	23030.8	932.08	59371.2	935.58	101687
930.98	22487.6	931.98	57309.3	935.48	105579
930.88	22696	931.88	55395.1	935.38	109164
930.78	22232.9	931.78	53989.7	935.28	113311
930.68	22457	931.68	52368.3	935.18	113278
930.58	21910.9	931.58	51238.5	935.08	118073
930.48	21527.9	931.48	50063	934.98	120613
930.38	21678.1	931.38	49711.9	934.88	123624
930.28	21541.1	931.28	48428	934.78	124956
930.18	21945.9	931.18	47345.2	934.68	124083
930.08	21553.8	931.08	46430.9	934.58	124380
929.98	21381.3	930.98	45317.5	934.48	123463
929.88	21577.7	930.88	46426.5	934.38	122562
929.78	21410.1	930.78	45929.7	934.28	121133
929.68	21160.4	930.68	45035.2	934.18	117341
929.58	21449.6	930.58	45072.5	934.08	114475
929.48	21152.9	930.48	44388.3	933.98	111726
929.38	21442.5	930.38	44745.2	933.88	109033
929.28	21069.1	930.28	44026	933.78	104539
929.18	21230.2	930.18	44457.7	933.68	101142
929.08	21193.5	930.08	44165.7	933.58	97675.5
928.98	21247.8	929.98	43917.3	933.48	93802.8
928.88	21229.9	929.88	44050.1	933.38	90655.8
928.78	21242.6	929.78	43614	933.28	88203.9
928.68	21229	929.68	43571.4	933.18	84505.6
928.58	21181.4	929.58	43992.1	933.08	81671.7
928.48	21413.2	929.48	43222.7	932.98	79870.7
928.38	21141.6	929.38	43351.3	932.88	77432.4
928.28	20981.9	929.28	43268.1	932.78	74970.4
928.18	21030.6	929.18	42793.2	932.68	73186.4
928.08	20952	929.08	43496	932.58	71252.9
927.98	21006.1	928.98	43672.4	932.48	68512.2
927.88	21198.5	928.88	43086.6	932.38	65533.5
927.78	21174.5	928.78	43331.7	932.28	63047.6
927.68	20726.9	928.68	43329	932.18	60591.3
927.58	21056.8	928.58	42920	932.08	59812
927.48	20853.8	928.48	43577.5	931.98	57179.9
927.38	21196.7	928.38	43550.1	931.88	56624.5
927.28	20880.9	928.28	43158.6	931.78	54132.2
927.18	20931	928.18	42901.3	931.68	53059.2
927.08	20825.6	928.08	42537.2	931.58	51488.6
926.98	21092.1	927.98	42651.3	931.48	49889.3
926.88	21306	927.88	42662.4	931.38	50220.3
926.78	21057.7	927.78	42612.7	931.28	50224.6
926.68	20973.5	927.68	43114.6	931.18	49288.8
926.58	21142.2	927.58	43197.2	931.08	48543.4
926.48	20999.5	927.48	43386.7	930.98	48349.1
926.38	21044.7	927.38	43340.8	930.88	48889
926.28	21099.4	927.28	43207.3	930.78	47372.6
926.18	21268.7	927.18	42360.4	930.68	47406.9
926.08	20978.2	927.08	43093.4	930.58	46951.8
925.98	21235.4	926.98	43421.6	930.48	46758.2
925.88	20977.2	926.88	42956.9	930.38	47909.4
925.78	20766.8	926.78	43144.2	930.28	47357.4
925.68	20931.9	926.68	43566.4	930.18	46307.9
925.58	21079.3	926.58	42995.8	930.08	47090.8
925.48	20667.3	926.48	43165.2	929.98	46276.8
925.38	20715.2	926.38	43155.8	929.88	46283.8
925.28	20337.9	926.28	43056.2	929.78	45700.1
925.18	21016.7	926.18	43482.8	929.68	45776.9
925.08	21347	926.08	42981.5	929.58	45866.4
924.98	20927.9	925.98	43486.8	929.48	46325.7
924.88	20845.2	925.88	43112.7	929.38	46042
924.78	20556.6	925.78	42552.9	929.28	45454.3
924.68	20981	925.68	42799.6	929.18	45792.1
924.58	20753.3	925.58	43079.9	929.08	45369.9
924.48	21145.3	925.48	42626.6	928.98	46854.1
				928.88	45990.9
				928.78	45247.6
				928.68	45716.9
				928.58	45410.5
				928.48	45445.2
				928.38	44920.5
				928.28	45733.9
				928.18	45560.5
				928.08	45174.7
				927.98	45535.8
				927.88	46534.4
				927.78	44498.1
				927.68	44578.3
				927.58	45233.6
				927.48	45520.1
				927.38	46103.9
				927.28	45744.6
				927.18	45301.1
				927.08	45032.9
				926.98	45404
				926.88	45127.7
				926.78	45649.6
				926.68	45897.2
				926.58	45451.4
				926.48	44445.6
				926.38	45353
				926.28	44916.7
				926.18	45412.2
				926.08	45016.5
				925.98	44750.8
				925.88	44228.6
				925.78	43818.7
				925.68	44531.9
				925.58	44539.8
				925.48	45229
				925.38	45546.3
				925.28	45580.8
				925.18	45183.6
				925.08	45409.9
				924.98	46219
				924.88	46402.2
				924.78	46179.8
				924.68	46062.4
				924.58	45093.4
				924.48	45001.1
				924.38	45596.3
				924.28	45365.4
				924.18	44515.1
				924.08	45503.3
				923.98	46238.8
				923.88	45111.1
				923.78	45937
				923.68	45844.7
				923.58	44490.1
				923.48	45504.4
				923.38	45096.6
				923.28	44487.9
				923.18	44881
				923.08	44345.3
				922.98	44893

## Sheet: Figure 1c
XPS spectra for N 1s of TpPa-COF, TpPa-Cu(II)-COF and model compound
TpPa-COF						TpPa-Cu(II)(10.76wt%)							TpPa-Cu(II) model
Binding Energy / eV	Intensity	C-N	Satellite	Background	Envelope	Binding Energy / eV	Intensity	C-N	C=N	Satellite	Background	Envelope	Binding Energy / eV	Intensity	C-N	C=N	Satellite	Background	Envelope
409.78	26692.7	0	0	0	26693.4	409.48	16860					16860.3	409.78	23137.4					23137.4
409.68	26952.6	26978.8	26979.7	26978.8	26979.7	409.38	16845.3	16690.3	16690.3	16690.7	16690.3	16690.7	409.68	22991.5	23098.1	23098.1	23098.1	23098.1	23098.1
409.58	26805.9	26957.8	26958.9	26957.8	26958.9	409.28	16780	16582.5	16582.5	16583	16582.5	16583	409.58	23365.3	23087.7	23087.7	23087.7	23087.7	23087.7
409.48	27464.2	26933.7	26935	26933.7	26935	409.18	16275.9	16563	16563	16563.6	16563	16563.6	409.48	22898.4	23038.4	23038.4	23038.4	23038.4	23038.4
409.38	27047.8	26919.5	26921.1	26919.5	26921.1	409.08	16429	16542.1	16542.1	16542.8	16542.1	16542.8	409.38	23069.9	23037.6	23037.6	23037.6	23037.6	23037.6
409.28	26704.6	26905.3	26907.4	26905.3	26907.4	408.98	16484.7	16447.2	16447.2	16448.1	16447.2	16448.1	409.28	22867.2	23030.4	23030.4	23030.4	23030.4	23030.4
409.18	26873.7	26865.8	26868.4	26865.8	26868.4	408.88	16740.8	16447	16447	16448.2	16447	16448.2	409.18	23269.2	23026.8	23026.8	23026.8	23026.8	23026.8
409.08	27345.9	26844.4	26847.6	26844.4	26847.6	408.78	16305.5	16446.6	16446.6	16448.1	16446.6	16448.1	409.08	23158.5	23022.9	23022.9	23022.9	23022.9	23022.9
408.98	26841.4	26828	26832.1	26828	26832.1	408.68	16777.2	16446.1	16446.1	16447.9	16446.1	16447.9	408.98	22880	23017.8	23017.8	23017.8	23017.8	23017.8
408.88	26822.6	26809.3	26814.3	26809.3	26814.3	408.58	16819.2	16445.4	16445.4	16447.6	16445.4	16447.6	408.88	23097.4	23001.2	23001.2	23001.2	23001.2	23001.2
408.78	26684	26790.7	26796.9	26790.7	26796.9	408.48	16790.9	16445	16445	16447.8	16445	16447.8	408.78	23360.7	22973	22973	22973	22973	22973
408.68	26784.6	26780.2	26787.9	26780.2	26787.9	408.38	16024.5	16444.6	16444.6	16447.9	16444.6	16447.9	408.68	23720.7	22949.7	22949.7	22949.7	22949.7	22949.7
408.58	27066.8	26776	26785.4	26776	26785.4	408.28	16543.3	16444	16444	16448.2	16444	16448.2	408.58	22801.6	22920.7	22920.7	22920.7	22920.7	22920.7
408.48	26643.5	26775.7	26787.2	26775.7	26787.2	408.18	16852.8	16443.6	16443.6	16448.8	16443.6	16448.8	408.48	23030.5	22887.2	22887.2	22887.2	22887.2	22887.2
408.38	26701.1	26775.3	26789.4	26775.3	26789.4	408.08	16550.9	16443.3	16443.3	16449.5	16443.3	16449.5	408.38	23177.4	22865.1	22865.1	22865.1	22865.1	22865.1
408.28	26850.8	26774.9	26792.1	26774.9	26792.1	407.98	16735.4	16442.8	16442.8	16450.4	16442.8	16450.4	408.28	22687.8	22855	22855	22855	22855	22855
408.18	26975.3	26774.5	26795.3	26774.5	26795.3	407.88	16266.8	16442.2	16442.2	16451.5	16442.2	16451.5	408.18	23073.1	22838.7	22838.7	22838.7	22838.7	22838.7
408.08	26949.6	26773.6	26798.9	26773.6	26798.9	407.78	16700.8	16441.8	16441.8	16453.1	16441.8	16453.1	408.08	23040.3	22833.9	22833.9	22833.9	22833.9	22833.9
407.98	27746.6	26772.4	26802.9	26772.4	26802.9	407.68	16530.9	16441.4	16441.4	16455	16441.4	16455	407.98	22435.5	22833.7	22833.7	22833.7	22833.7	22833.7
407.88	27546.6	26770.9	26807.6	26770.9	26807.6	407.58	16563.1	16440.7	16440.7	16457.1	16440.7	16457.1	407.88	22932.7	22833.5	22833.5	22833.5	22833.5	22833.5
407.78	27322.9	26769.3	26813.4	26769.3	26813.4	407.48	17255.9	16439.8	16439.8	16459.5	16439.8	16459.5	407.78	22891.3	22833.3	22833.3	22833.3	22833.3	22833.3
407.68	27272.4	26767.7	26820.5	26767.7	26820.5	407.38	16808.7	16438.9	16438.9	16462.5	16438.9	16462.5	407.68	23133.7	22833.1	22833.1	22833.1	22833.1	22833.1
407.58	27058.5	26766.1	26829.1	26766.1	26829.1	407.28	16841.5	16438	16438	16466.2	16438	16466.2	407.58	22864.1	22832.7	22832.7	22832.8	22832.7	22832.8
407.48	27691.8	26764.2	26839.1	26764.2	26839.1	407.18	16335.3	16437.1	16437.1	16470.7	16437.1	16470.7	407.48	22831.9	22832.6	22832.6	22832.6	22832.6	22832.6
407.38	28258.4	26762	26850.9	26762	26850.9	407.08	16632.2	16436.5	16436.5	16476.4	16436.5	16476.4	407.38	22536.9	22832.3	22832.3	22832.3	22832.3	22832.3
407.28	27983.2	26759.5	26864.6	26759.5	26864.6	406.98	16503.1	16435.9	16435.9	16483.2	16435.9	16483.2	407.28	23109	22832.1	22832.1	22832.1	22832.1	22832.1
407.18	27938	26756.7	26880.6	26756.7	26880.6	406.88	16808	16435.2	16435.2	16491.1	16435.2	16491.1	407.18	23011.6	22831.6	22831.6	22831.7	22831.6	22831.7
407.08	27819.2	26753.6	26899.4	26753.6	26899.4	406.78	17075.5	16434.3	16434.3	16500	16434.3	16500	407.08	23295.2	22831.3	22831.3	22831.4	22831.3	22831.4
406.98	28194.4	26750.7	26921.6	26750.7	26921.6	406.68	16896.7	16433.3	16433.3	16510.4	16433.3	16510.4	406.98	22688.2	22830.8	22830.8	22830.9	22830.8	22830.9
406.88	27990.6	26747.6	26947.3	26747.6	26947.3	406.58	16763.2	16432.2	16432.2	16522.4	16432.2	16522.4	406.88	22898.7	22830.2	22830.2	22830.4	22830.2	22830.4
406.78	28376.1	26744.1	26976.8	26744.1	26976.8	406.48	16856.5	16430.8	16430.8	16536.1	16430.8	16536.1	406.78	23129.5	22829.5	22829.5	22829.8	22829.5	22829.8
406.68	28784.5	26740.7	27011	26740.7	27011	406.38	17309.7	16429.3	16429.3	16551.8	16429.3	16551.8	406.68	23313.7	22828.9	22828.9	22829.3	22828.9	22829.3
406.58	27766	26737.5	27050.6	26737.5	27050.6	406.28	17211.1	16427.9	16427.9	16569.9	16427.9	16569.9	406.58	23179.1	22828.1	22828.1	22828.7	22828.1	22828.7
406.48	27512.1	26734.4	27095.9	26734.4	27095.9	406.18	16943.3	16426.3	16426.3	16590.5	16426.3	16590.5	406.48	23026.2	22827.5	22827.5	22828.2	22827.5	22828.2
406.38	27804.2	26731.3	27147.4	26731.3	27147.4	406.08	17022.8	16424.6	16424.6	16613.9	16424.6	16613.9	406.38	22617.9	22827	22827	22827.9	22827	22827.9
406.28	28337.7	26728.4	27205.9	26728.4	27205.9	405.98	17071.5	16423	16423	16640.5	16423	16640.5	406.28	22836.8	22826.7	22826.7	22828	22826.7	22828
406.18	28167.1	26725.4	27271.6	26725.4	27271.6	405.88	17151.5	16421.3	16421.3	16670.4	16421.3	16670.4	406.18	22719.2	22826.4	22826.4	22828.1	22826.4	22828.1
406.08	28153.7	26721.8	27344.7	26721.8	27344.7	405.78	17316.9	16419.5	16419.5	16703.9	16419.5	16703.9	406.08	23311.2	22826.1	22826.1	22828.5	22826.1	22828.5
405.98	28811.8	26718	27426	26718	27426	405.68	17291.4	16417.5	16417.5	16741.3	16417.5	16741.3	405.98	22874.7	22825.5	22825.5	22828.6	22825.5	22828.6
405.88	28303.5	26714	27516.2	26714	27516.2	405.58	17340.6	16415.5	16415.5	16782.8	16415.5	16782.8	405.88	23501.4	22824.6	22824.6	22828.7	22824.6	22828.7
405.78	28791.9	26709.8	27615.7	26709.8	27615.7	405.48	17144.2	16413.7	16413.7	16829	16413.7	16829	405.78	23372.3	22823.4	22823.4	22828.8	22823.4	22828.8
405.68	28594.7	26705.6	27725.3	26705.6	27725.3	405.38	16692.3	16412	16412	16880.1	16412	16880.1	405.68	23387	22822.2	22822.2	22829.3	22822.2	22829.3
405.58	28222.1	26701.6	27845.5	26701.6	27845.5	405.28	17031.9	16410.4	16410.4	16936.2	16410.4	16936.2	405.58	23259.3	22820.9	22820.9	22830.2	22820.9	22830.2
405.48	28228.6	26697.4	27976.2	26697.4	27976.2	405.18	17244.6	16408.7	16408.7	16997.4	16408.7	16997.4	405.48	23055.9	22819.9	22819.9	22831.9	22819.9	22831.9
405.38	28833.7	26693.2	28117.9	26693.2	28117.9	405.08	17298.4	16406.8	16406.8	17063.7	16406.8	17063.7	405.38	22848.9	22819	22819	22834.5	22819	22834.5
405.28	28732	26688.9	28270.7	26688.9	28270.7	404.98	17647.5	16404.7	16404.7	17135	16404.7	17135	405.28	23244.1	22817.9	22817.9	22837.9	22817.9	22837.9
405.18	28634.9	26684.4	28434.2	26684.4	28434.2	404.88	17224.6	16402.3	16402.3	17211.4	16402.3	17211.4	405.18	23565.6	22816.8	22816.8	22842.2	22816.8	22842.2
405.08	28934.5	26679.3	28608	26679.3	28608	404.78	17648	16399.8	16399.8	17293	16399.8	17293	405.08	23576.1	22815.5	22815.5	22847.7	22815.5	22847.7
404.98	29493.2	26674.1	28792.2	26674.1	28792.2	404.68	17578.1	16396.9	16396.9	17379.3	16396.9	17379.3	404.98	23362.6	22813.9	22813.9	22854.6	22813.9	22854.6
404.88	28932.2	26668.8	28986	26668.8	28986	404.58	17938.4	16394	16394	17470.5	16394	17470.5	404.88	23305.6	22812.3	22812.3	22863.3	22812.3	22863.3
404.78	29091.2	26663.1	29188.5	26663.1	29188.5	404.48	17785.4	16390.9	16390.9	17565.9	16390.9	17565.9	404.78	23540	22810.5	22810.5	22874.2	22810.5	22874.2
404.68	29446.4	26657.1	29398.4	26657.1	29398.4	404.38	17735.6	16387.6	16387.6	17665.1	16387.6	17665.1	404.68	23820.4	22808.7	22808.7	22887.8	22808.7	22887.8
404.58	29695.3	26650.7	29614.6	26650.7	29614.6	404.28	18094.9	16383.9	16383.9	17767.5	16383.9	17767.5	404.58	23541.1	22807.1	22807.1	22904.8	22807.1	22904.8
404.48	30292.8	26643.6	29835	26643.6	29835	404.18	18273	16380.2	16380.2	17872.5	16380.2	17872.5	404.48	23009.5	22805.5	22805.5	22925.5	22805.5	22925.5
404.38	30643.5	26635.9	30057.8	26635.9	30057.8	404.08	18156.3	16376.4	16376.4	17979.4	16376.4	17979.4	404.38	23155.4	22804	22804	22950.4	22804	22950.4
404.28	30558.6	26627.8	30281.2	26627.8	30281.2	403.98	17741	16372.4	16372.4	18086.9	16372.4	18086.9	404.28	23546.6	22802.6	22802.6	22980.5	22802.6	22980.5
404.18	30328.1	26619.2	30502.9	26619.2	30502.9	403.88	18289.8	16368.5	16368.5	18194.3	16368.5	18194.3	404.18	23399.1	22801.4	22801.4	23016.2	22801.4	23016.2
404.08	30625.7	26610.4	30720.5	26610.4	30720.5	403.78	18047.6	16364.4	16364.4	18300.2	16364.4	18300.2	404.08	23101.1	22800	22800	23057.8	22800	23057.8
403.98	30782.5	26601.6	30931.6	26601.6	30931.6	403.68	18434.9	16360.3	16360.3	18403.5	16360.3	18403.5	403.98	23518	22798.4	22798.4	23106.2	22798.4	23106.2
403.88	30760	26592.4	31132.9	26592.4	31132.9	403.58	18287.1	16355.8	16355.8	18502.5	16355.8	18502.5	403.88	23504.3	22796.8	22796.8	23162	22796.8	23162
403.78	31370	26583	31322	26583	31322	403.48	18464.4	16351.4	16351.4	18596.3	16351.4	18596.3	403.78	23701.1	22795	22795	23225.7	22795	23225.7
403.68	30707.9	26573.3	31495.7	26573.3	31495.7	403.38	18189.7	16346.8	16346.8	18683.2	16346.8	18683.2	403.68	23735.4	22793.1	22793.1	23298.1	22793.1	23298.1
403.58	31343.4	26563.3	31651.5	26563.3	31651.5	403.28	18558.2	16342	16342	18762	16342	18762	403.58	23376.4	22791.2	22791.2	23379.7	22791.2	23379.7
403.48	31461.9	26553.2	31786.9	26553.2	31786.9	403.18	18784.2	16337.1	16337.1	18831.4	16337.1	18831.4	403.48	23280	22789.5	22789.5	23470.9	22789.5	23470.9
403.38	30919.8	26543.3	31899.8	26543.3	31899.8	403.08	18403.5	16332.2	16332.2	18890.3	16332.2	18890.3	403.38	23209.6	22788.1	22788.1	23572	22788.1	23572
403.28	30860.7	26533	31987.9	26533	31987.9	402.98	18538.7	16327	16327	18937.5	16327	18937.5	403.28	23099.7	22786.8	22786.8	23682.8	22786.8	23682.8
403.18	31350.5	26522.8	32049.6	26522.8	32049.6	402.88	18681.9	16321.9	16321.9	18972.4	16321.9	18972.4	403.18	23483.6	22785.2	22785.2	23802.4	22785.2	23802.4
403.08	31312.7	26512.6	32083.7	26512.6	32083.7	402.78	18399.6	16316.8	16316.8	18994.2	16316.8	18994.2	403.08	23830.7	22783.5	22783.5	23930.2	22783.5	23930.2
402.98	31476.5	26502.2	32089.4	26502.2	32089.4	402.68	18878.1	16311.4	16311.4	19002.2	16311.4	19002.3	402.98	23671.2	22781.4	22781.4	24065.1	22781.4	24065.1
402.88	31169.4	26491.6	32066.2	26491.6	32066.2	402.58	18978.6	16305.9	16305.9	18996.4	16305.9	18996.4	402.88	24005.3	22778.7	22778.7	24205.1	22778.7	24205.1
402.78	31473.6	26480.8	32014.4	26480.7	32014.5	402.48	18765	16300.5	16300.5	18976.8	16300.5	18976.9	402.78	24425.2	22775.8	22775.8	24349	22775.8	24349
402.68	31768.6	26469.7	31934.6	26469.5	31934.7	402.38	18456.7	16295.2	16295	18943.8	16295	18944	402.68	23849.6	22772.7	22772.7	24494.3	22772.7	24494.3
402.58	32079.5	26458.6	31828.3	26458.3	31828.6	402.28	18407.3	16289.8	16289.5	18897.6	16289.5	18897.9	402.58	24247.3	22769.2	22769.2	24638.2	22769.2	24638.2
402.48	31393.5	26447.6	31697	26447	31697.6	402.18	19153.4	16284.5	16283.9	18839.1	16283.9	18839.7	402.48	24724.7	22765	22765	24777.7	22765	24777.7
402.38	31417.3	26436.6	31542.6	26435.4	31543.8	402.08	18884	16279.3	16278.1	18768.9	16278.1	18770.1	402.38	25170	22760.8	22760.8	24909.9	22760.8	24909.9
402.28	32003	26426.1	31367.5	26423.8	31369.9	401.98	19246.5	16274.5	16272.3	18688.2	16272.2	18690.4	402.28	24619	22755.8	22755.8	25030.9	22755.8	25030.9
402.18	31787	26416.7	31174.7	26412.4	31179	401.88	18729.4	16270.4	16266.3	18598.3	16266.3	18602.4	402.18	25549.7	22750.3	22750.3	25137.6	22750.3	25137.6
402.08	31569.2	26408.9	30966.6	26401	30974.5	401.78	18434.1	16267.9	16260.5	18500.5	16260.5	18507.9	402.08	25303.3	22744.3	22744.3	25227.1	22744.3	25227.1
401.98	31318.3	26404	30746.1	26389.8	30760.3	401.68	18875	16267.8	16254.9	18396.3	16254.8	18409.3	401.98	25763.2	22738	22738	25296.6	22738	25296.6
401.88	30995.6	26404.1	30516.3	26378.9	30541.5	401.58	18585.6	16271.8	16249.5	18287.2	16249.4	18309.7	401.88	25797.6	22731.2	22731.1	25343.7	22731.1	25343.7
401.78	31051.9	26412.5	30280.4	26368.7	30324.2	401.48	18602.3	16282.2	16244.3	18174.4	16244.2	18212.5	401.78	25679.5	22724.2	22724.2	25367	22724.2	25367
401.68	30151.7	26433.7	30040.9	26359.1	30115.5	401.38	18224.4	16302.4	16239.3	18059.2	16239.1	18122.7	401.68	25851.7	22717.2	22717.2	25365.7	22717.2	25365.8
401.58	30193.8	26474.8	29800.2	26350	29925	401.28	18138.1	16337.8	16234.8	17943	16234.3	18047	401.58	25308.1	22710.6	22710.5	25339.9	22710.5	25340.1
401.48	30029.6	26546.1	29560.6	26341.2	29765.5	401.18	18099.3	16395.8	16230.4	17826.9	16229.7	17993.7	401.48	25138.7	22704.2	22703.9	25290.1	22703.9	25290.5
401.38	30370.9	26663	29324.1	26332.7	29654.4	401.08	18302	16486.9	16226.5	17712	16225.3	17974.8	401.38	25485.3	22698.4	22697.7	25218	22697.7	25218.7
401.28	30158.5	26846.6	29092.2	26324	29614.8	400.98	17940.8	16625.3	16222.8	17598.9	16220.9	18005.4	401.28	24725.1	22693.3	22691.8	25125.3	22691.8	25126.9
401.18	30532.2	27126.7	28866.5	26315.2	29678	400.88	18365.4	16829.7	16219.3	17488.4	16216.1	18105	401.18	25275.6	22689.2	22686.1	25014.7	22686	25017.8
401.08	30487	27542.9	28648.3	26306.1	29885.1	400.78	18715.4	17124.3	16216.3	17381.1	16211.2	18299.2	401.08	24920.2	22686.9	22681	24889.3	22680.8	24895.5
400.98	30688.6	28146.4	28438.6	26296.6	30288.3	400.68	18529.8	17538.9	16213.9	17277.5	16206	18618.3	400.98	23950.4	22687.7	22676.4	24752.6	22676.1	24764.3
400.88	31110.7	29000.5	28237.7	26286.3	30951.9	400.58	19110.8	18107.9	16211.9	17177.4	16199.7	19097.8	400.88	24374.3	22692.8	22672.2	24607.4	22671.7	24629
400.78	32190.5	30181.2	28045.8	26274.6	31952.4	400.48	20193.4	18870.4	16211.1	17081.2	16192.5	19777.7	400.78	24121.2	22705.3	22668.8	24457.5	22667.8	24496
400.68	33657.5	31774.4	27862.8	26261	33376.2	400.38	20481.1	19865.9	16211.7	16988.7	16183.7	20698.8	400.68	23994.8	22728.5	22665.9	24305.4	22664.1	24371.7
400.58	34871.9	33871.1	27688.2	26244.8	35314.5	400.28	22246.9	21130.7	16214.2	16899.2	16172.7	21898.5	400.58	24712.7	22767.3	22663.6	24153.6	22660.1	24264.3
400.48	36929.6	36558.4	27521	26224.9	37854.5	400.18	23531.7	22691.5	16219.7	16812.4	16159.1	23405.3	400.48	24408.9	22828.8	22662.7	24004.8	22656.2	24184
400.38	39678.6	39906.6	27359.7	26199.9	41066.4	400.08	25048	24556.7	16229.8	16727.8	16142.4	25229.4	400.38	24234.2	22920.7	22664	23860.9	22652	24141.5
400.28	44015	43951.6	27203.1	26168.8	44985.9	399.98	27296.2	26706.7	16246.1	16644.6	16121.8	27353.7	400.28	24552.8	23051.6	22669	23723.4	22647.7	24148.7
400.18	48092	48673.8	27049	26129.7	49593.1	399.88	29231	29085.3	16271.2	16562.2	16096.9	29724.9	400.18	24412.4	23229.2	22680.7	23594.2	22643.6	24217
400.08	53239.9	53976.1	26895.4	26081.1	54790.4	399.78	31958.1	31592.4	16308	16479.6	16066.9	32246.3	400.08	24227.6	23456.9	22702.8	23473.7	22639.4	24354.6
399.98	59412.5	59667.1	26740.6	26021.5	60386.2	399.68	35153	34084.5	16360.5	16396.6	16031.7	34778.2	399.98	24529.6	23730.8	22740.9	23362.2	22634.8	24564.2
399.88	65141.3	65453.9	26582.8	25950	66086.7	399.58	36602.3	36381.8	16432.9	16312.8	15991.2	37145.2	399.88	25012.7	24037.7	22804	23260.3	22630.3	24841.5
399.78	71973.8	70952.2	26420.9	25865.7	71507.4	399.48	39390.8	38287.9	16530.3	16227.9	15945.4	39155.2	399.78	24476	24351.3	22903.8	23167.5	22625.3	25172.1
399.68	77793.2	75721.9	26254.9	25769.3	76207.4	399.38	41015.5	39617.8	16658.2	16142.8	15895.4	40627.9	399.68	25375.9	24634.3	23056.6	23083	22619.2	25535.4
399.58	81243.9	79322.8	26085.8	25662.6	79746	399.28	41340.9	40230.1	16821.8	16058.5	15842.5	41425.3	399.58	26422.6	24845.4	23284.6	23006.7	22612.5	25911.8
399.48	83493.6	81386.1	25915.7	25547.8	81754	399.18	41582.7	40053.4	17025	15975.6	15787.7	41478.6	399.48	26157.7	24948.3	23615.6	22938	22604.8	26292.4
399.38	83394.7	81683.9	25747.7	25429	82002.6	399.08	40830.1	39102.7	17270.1	15895.5	15732.5	40803.3	399.38	26864.8	24922.8	24083.1	22875.7	22595.8	26690
399.28	81197.9	80175.1	25585.6	25310.4	80450.3	398.98	39895.1	37475.8	17556.4	15819.5	15678.5	39494.7	399.28	27335.7	24772.2	24725.9	22819.6	22585.9	27146
399.18	76655.1	77013.2	25432.3	25195.3	77250.2	398.88	38097.9	35333.4	17879.7	15748.6	15627.1	37707.6	399.18	27393.1	24521.5	25584.7	22769.1	22575	27725.3
399.08	72364.6	72517	25290.8	25087.3	72720.5	398.78	35311	32869.1	18231	15683.7	15579.2	35625.4	399.08	28412.9	24208.6	26696.8	22722.7	22562.5	28503.2
398.98	66308.8	67107.9	25163.4	24989.2	67282.1	398.68	33051.3	30277.7	18596.3	15625.2	15535.7	33427.8	398.98	29568	23874	28089.9	22679.4	22547.8	29547.7
398.88	59506.5	61237	25051.2	24902.6	61385.7	398.58	30793.6	27729.2	18957.3	15573.3	15496.8	31266.2	398.88	31549	23552	29773.1	22638.2	22530.8	30901.8
398.78	53844	55319.9	24954	24827.6	55446.3	398.48	29212.5	25354.2	19291.8	15527.5	15462.4	29248.8	398.78	32257.6	23264.4	31725.2	22597.9	22510.7	32566.2
398.68	48944	49693.3	24871.9	24764.6	49800.5	398.38	27499.6	23237.7	19576.2	15487.4	15432.1	27437.2	398.68	34130.2	23021.6	33884.8	22557.3	22486.9	34489.9
398.58	43717.2	44593	24803.3	24712.5	44683.7	398.28	25840.4	21422.7	19788	15452.2	15405.4	25852.2	398.58	36144.3	22824.1	36143.3	22515.3	22458.8	36565.2
398.48	40208.4	40154.5	24746.6	24670.1	40231	398.18	24736.2	19918.4	19908.9	15421.5	15382	24484.8	398.48	38901.5	22667.3	38346.7	22471.6	22426.5	38632.7
398.38	36656.9	36426.9	24700	24635.6	36491.2	398.08	23087	18708.6	19926.9	15394.7	15361.4	23307.4	398.38	40466.8	22543.2	40306.5	22425.7	22389.8	40495.8
398.28	34871.1	33394.7	24662.1	24608.2	33448.6	397.98	22654.7	17762.4	19838.6	15371.3	15343.4	22285.6	398.28	41511.6	22443.2	41824.7	22377.1	22348.7	41947.6
398.18	32369.4	30997.8	24631	24585.9	31042.9	397.88	21567.6	17040.6	19649.3	15350.8	15327.4	21385.9	398.18	43474.3	22360.5	42728.8	22326.5	22304.2	42807.4
398.08	31297.2	29153	24605.5	24568	29190.5	397.78	21148	16503.1	19372.6	15333.1	15313.6	20581.6	398.08	43457.1	22290.5	42907.3	22275.4	22258	42957.2
397.98	29864.1	27767.5	24584.5	24553.3	27798.7	397.68	19688.4	16111.6	19027.7	15317.9	15301.6	19854	397.98	42354.7	22229.4	42333.7	22224.8	22211.3	42365.4
397.88	28967.4	26751.3	24567.3	24541.5	26777.2	397.58	18726.5	15832.5	18637.2	15304.9	15291.4	19191.7	397.88	41350.6	22175.7	41074.2	22176.3	22165.8	41094.5
397.78	28031.6	26022.2	24553.1	24531.7	26043.6	397.48	18615.4	15637.5	18223.9	15294	15282.8	18589.7	397.78	38490.2	22128.3	39271.8	22131.2	22123.1	39285
397.68	27430.1	25510.2	24541.4	24523.8	25527.8	397.38	17924.7	15504	17809.2	15285.1	15275.9	18046.5	397.68	37411.8	22086.7	37115.2	22090.3	22084.1	37123.9
397.58	26926.1	25158	24531.8	24517.3	25172.4	397.28	17203.5	15414.2	17410.2	15277.8	15270.2	17561.8	397.58	35334.6	22050.9	34803.1	22054.3	22049.6	34809.1
397.48	26587.8	24920.5	24523.9	24512.1	24932.3	397.18	16878.9	15354.6	17039.9	15271.6	15265.4	17135.3	397.48	32259.9	22021	32513.1	22024	22020.4	32517.3
397.38	25882.5	24763.2	24517.3	24507.7	24772.9	397.08	16737.3	15315.7	16706.9	15266.6	15261.5	16766.2	397.38	29822.8	21996.2	30380.6	21998.6	21995.9	30383.6
397.28	26143.4	24660.7	24511.6	24503.8	24668.6	396.98	16500.4	15290.6	16415.7	15262.4	15258.3	16452.2	397.28	28161.7	21976.5	28494.4	21978.4	21976.4	28496.5
397.18	26197.9	24594.9	24506.6	24500.2	24601.3	396.88	16386.2	15274.4	16167.2	15258.8	15255.4	16189.5	397.18	26566.1	21961.6	26897.3	21963	21961.5	26898.8
397.08	25958.5	24553.3	24502.5	24497.3	24558.5	396.78	16219.9	15263.8	15959.8	15255.6	15252.9	15973.4	397.08	25246	21950	25595.3	21951.1	21950	25596.4
396.98	25131.3	24527.1	24498.7	24494.5	24531.3	396.68	16216.8	15257	15790.4	15253	15250.8	15798.8	396.98	24912.5	21940.9	24569.1	21941.7	21940.9	24570
396.88	25630.3	24510.6	24495.4	24492.1	24514	396.58	15716.6	15252.5	15654.9	15250.9	15249.1	15660.1	396.88	24569.9	21933.9	23785.3	21934.5	21933.9	23785.9
396.78	25405.3	24500.3	24492.6	24489.9	24503	396.48	15636.4	15249.7	15548.5	15249.2	15247.8	15551.8	396.78	23551.8	21928.3	23203.4	21928.8	21928.3	23203.8
396.68	25447.1	24493.8	24490.3	24488.1	24496	396.38	15407.8	15247.8	15466.5	15248	15246.8	15468.6	396.68	23352.4	21923.8	22782.7	21924.1	21923.8	22783
396.58	24963.8	24489.4	24488	24486.3	24491.1	396.28	15429	15246.7	15404.4	15247.1	15246.2	15405.8	396.58	22978.1	21920.4	22486.4	21920.6	21920.4	22486.7
396.48	25289	24486.3	24486	24484.6	24487.6	396.18	15484.8	15245.9	15357.9	15246.4	15245.6	15358.9	396.48	22623	21917.8	22283	21918	21917.8	22283.1
396.38	25215.6	24484.1	24484.3	24483.2	24485.1	396.08	15588.2	15245.2	15323.6	15245.6	15245	15324.3	396.38	22641.1	21915.7	22146.3	21915.8	21915.7	22146.4
396.28	24849.9	24482.4	24482.8	24481.9	24483.2	395.98	15727	15244.5	15298.7	15244.9	15244.4	15299.2	396.28	22566.4	21914	22056.5	21914.1	21914	22056.6
396.18	25109.4	24480.9	24481.4	24480.7	24481.6	395.88	15430.4	15243.9	15280.8	15244.2	15243.8	15281.2	396.18	22428.1	21912.6	21998.9	21912.6	21912.6	21998.9
396.08	24739.2	24479.8	24480.2	24479.7	24480.3	395.78	15268.8	15243.4	15268.2	15243.7	15243.4	15268.5	396.08	22322.1	21911.5	21962.7	21911.6	21911.5	21962.7
395.98	24898.5	24478.9	24479.2	24478.8	24479.3	395.68	15227.9	15243.2	15259.6	15243.4	15243.1	15259.8	395.98	21900.4	21910.5	21940.2	21910.5	21910.5	21940.2
395.88	24888.4	24478	24478.3	24478	24478.3	395.58	15105.7	15246.8	15257.5	15247	15246.8	15257.7	395.88	22549	21909.8	21926.6	21909.8	21909.8	21926.7
395.78	24760.7	24477.2	24477.5	24477.2	24477.5	395.48	15183	15250.4	15257.4	15250.6	15250.4	15257.5	395.78	21926.9	21909.2	21918.6	21909.2	21909.2	21918.6
395.68	24825	24476.5	24476.7	24476.5	24476.7	395.38	15822.2	15254.1	15258.5	15254.2	15254.1	15258.6	395.68	22137.9	21908.4	21913.5	21908.4	21908.4	21913.5
395.58	24627	24475.9	24476.1	24475.9	24476.1	395.28	15690.3	15257.7	15260.5	15257.8	15257.7	15260.6	395.58	22683	21907.5	21910.2	21907.5	21907.5	21910.2
395.48	24739.5	24475.3	24475.5	24475.3	24475.5	395.18	15748.6	15261.4	15263.1	15261.4	15261.4	15263.1	395.48	22313	21906.7	21908.1	21906.7	21906.7	21908.1
395.38	24793.7	24474.7	24474.7	24474.7	24474.7	395.08	15382.5	15265	15266	15265	15265	15266.1	395.38	22131.7	21905.7	21906.4	21905.7	21905.7	21906.4
395.28	24984.2	24474	24474.1	24474	24474.1	394.98	15355.3	15268.6	15269.3	15268.7	15268.6	15269.3	395.28	22435.1	21904.6	21905	21904.6	21904.6	21905
395.18	24673.8	24473.3	24473.3	24473.3	24473.3	394.88	15525.6	15272.3	15272.7	15272.3	15272.3	15272.7	395.18	22295.3	21903.7	21903.9	21903.7	21903.7	21903.9
395.08	24963.9	24472.4	24472.4	24472.4	24472.4	394.78	15500.8	15275.9	15276.1	15275.9	15275.9	15276.2	395.08	22336.2	21902.8	21902.9	21902.8	21902.8	21902.9
394.98	25068.3	24471.4	24471.5	24471.4	24471.5	394.68	15517.4	15279.6	15279.7	15279.6	15279.6	15279.7	394.98	22293	21901.9	21902	21901.9	21901.9	21902
394.88	24902.8	24470.6	24470.6	24470.6	24470.6	394.58	15905.5	15283.2	15283.3	15283.2	15283.2	15283.3	394.88	21999.3	21901.3	21901.3	21901.3	21901.3	21901.3
394.78	24741.3	24469.7	24469.7	24469.7	24469.7	394.48	15489.9	15286.8	15286.9	15286.9	15286.8	15286.9	394.78	21975.8	21901	21901	21901	21901	21901
394.68	24811.3	24468.9	24468.9	24468.9	24468.9	394.38	15428.2	15290.5	15290.5	15290.5	15290.5	15290.5	394.68	21400.9	21900.9	21900.9	21900.9	21900.9	21900.9
394.58	24575.2	24468.4	24468.4	24468.4	24468.4	394.28	15256.1	15294.1	15294.1	15294.1	15294.1	15294.1	394.58	22163.8	21909.6	21909.6	21909.6	21909.6	21909.6
394.48	24443.5	24468.2	24468.2	24468.2	24468.2	394.18	15571.3	15297.8	15297.8	15297.8	15297.8	15297.8	394.48	21964.6	21918.4	21918.4	21918.4	21918.4	21918.4
394.38	24398.2	24468	24468	24468	24468	394.08	15265.5	15301.4	15301.4	15301.4	15301.4	15301.4	394.38	22109.9	21927.2	21927.2	21927.2	21927.2	21927.2
394.28	24526.7	24467.9	24467.9	24467.9	24467.9	393.98	15505.2	15305.1	15305.1	15305.1	15305.1	15305.1	394.28	22382.6	21935.9	21935.9	21935.9	21935.9	21935.9
394.18	24705.5	24467.6	24467.6	24467.6	24467.6	393.88	15446.3	15308.7	15308.7	15308.7	15308.7	15308.7	394.18	21924.7	21944.7	21944.7	21944.7	21944.7	21944.7
394.08	24855.8	24467.2	24467.2	24467.2	24467.2	393.78	15564.9	15312.3	15312.3	15312.3	15312.3	15312.3	394.08	21931.6	21953.4	21953.4	21953.4	21953.4	21953.4
393.98	24837.3	24466.8	24466.8	24466.8	24466.8	393.68	14943.8	15316	15316	15316	15316	15316	393.98	22033.2	21962.2	21962.2	21962.2	21962.2	21962.2
393.88	24270.2	24466.4	24466.4	24466.4	24466.4	393.58	15148.1	15319.6	15319.6	15319.6	15319.6	15319.6	393.88	22631.9	21970.9	21970.9	21970.9	21970.9	21970.9
393.78	24686.9	24465.8	24465.8	24465.8	24465.8	393.48	15504.8	15323.3	15323.3	15323.3	15323.3	15323.3	393.78	22213.2	21979.7	21979.7	21979.7	21979.7	21979.7
393.68	24991.5	24465.2	24465.2	24465.2	24465.2	393.38	15777.1	15326.9	15326.9	15326.9	15326.9	15326.9	393.68	22048.4	21988.4	21988.4	21988.4	21988.4	21988.4
393.58	24965.1	24464.4	24464.4	24464.4	24464.4	393.28	15826.3	15330.5	15330.5	15330.5	15330.5	15330.5	393.58	22224.1	21997.2	21997.2	21997.2	21997.2	21997.2
393.48	25249.4	24463.5	24463.5	24463.5	24463.5	393.18	15018.3	15334.2	15334.2	15334.2	15334.2	15334.2	393.48	22078.1	22005.9	22005.9	22005.9	22005.9	22005.9
393.38	24746.9	24462.5	24462.5	24462.5	24462.5	393.08	15255.3	15337.8	15337.8	15337.8	15337.8	15337.8	393.38	21949.8	22014.7	22014.7	22014.7	22014.7	22014.7
393.28	24724.7	24461.7	24461.7	24461.7	24461.7	392.98	15307.6	15341.5	15341.5	15341.5	15341.5	15341.5	393.28	22041.2	22023.5	22023.5	22023.5	22023.5	22023.5
393.18	24487.3	24461	24461	24461	24461	392.88	15557.8	15346.5	15346.5	15346.5	15346.5	15346.5	393.18	21815	22032.2	22032.2	22032.2	22032.2	22032.2
393.08	24694.7	24460.5	24460.5	24460.5	24460.5	392.78	15568.3	15351.6	15351.6	15351.6	15351.6	15351.6	393.08	22355.4	22047.4	22047.4	22047.4	22047.4	22047.4
392.98	24848.4	24460.1	24460.1	24460.1	24460.1	392.68	15132.4	15356.7	15356.7	15356.7	15356.7	15356.7	392.98	21999.7	22062.6	22062.6	22062.6	22062.6	22062.6
392.88	24317.1	24459.9	24459.9	24459.9	24459.9	392.58	15953	15361.7	15361.7	15361.7	15361.7	15361.7	392.88	22312.2	22077.8	22077.8	22077.8	22077.8	22077.8
392.78	24642.6	24459.6	24459.6	24459.6	24459.6	392.48	15372.3	15366.8	15366.8	15366.8	15366.8	15366.8	392.78	22247.4	22093	22093	22093	22093	22093
392.68	24514.6	24459.2	24459.2	24459.2	24459.2	392.38	15566	15371.8	15371.8	15371.8	15371.8	15371.8	392.68	22248.9	22108.2	22108.2	22108.2	22108.2	22108.2
392.58	24808.8	24459.1	24459.1	24459.1	24459.1	392.28	15602.2	15376.9	15376.9	15376.9	15376.9	15376.9	392.58	22481	22123.4	22123.4	22123.4	22123.4	22123.4
392.48	24140.4	24459.1	24459.1	24459.1	24459.1	392.18	15642.1	15382	15382	15382	15382	15382	392.48	22638.2	22138.6	22138.6	22138.6	22138.6	22138.6
392.38	24398.5	24466.8	24466.8	24466.8	24466.8	392.08	15490.2	15387	15387	15387	15387	15387	392.38	21655.7	22153.8	22153.8	22153.8	22153.8	22153.8
392.28	24432.9	24530.8	24530.8	24530.8	24530.8	391.98	15266.7	15392.1	15392.1	15392.1	15392.1	15392.1	392.28	22500.1	22169	22169	22169	22169	22169
392.18	24553.5	24672.8	24672.8	24672.8	24672.8	391.88	15435.7	15397.1	15397.1	15397.1	15397.1	15397.1	392.18	22131.8	22184.2	22184.2	22184.2	22184.2	22184.2
392.08	25128.8	24814.7	24814.7	24814.7	24814.7	391.78	15306.1	15402.2	15402.2	15402.2	15402.2	15402.2	392.08	22346.3	22213.8	22213.8	22213.8	22213.8	22213.8
391.98	25439.6	24956.7	24956.7	24956.7	24956.7	391.68	15600.3	15428.7	15428.7	15428.7	15428.7	15428.7	391.98	22287.3	22243.4	22243.4	22243.4	22243.4	22243.4
391.88	25017.2	25098.6	25098.6	25098.6	25098.6	391.58	15551.5	15455.2	15455.2	15455.2	15455.2	15455.2	391.88	22325.2	22273	22273	22273	22273	22273
391.78	24809	0	0	0	24809	391.48	15362.7					15362.7	391.78	22133.1					22133.1

## Sheet: Figure 1e
Powder X-ray diffraction
TpPa COF		TpPa-Cu(II)(10.76wt%)
2θ	intensity	2θ	intensity
2.0001	7481	2.0001	7334
2.02041	7245	2.02041	7192
2.04073	6822	2.04073	6947
2.06104	6470	2.06104	6651
2.08136	6188	2.08136	6287
2.10167	5899	2.10167	6196
2.12199	5573	2.12199	5733
2.1423	5467	2.1423	5666
2.16262	5337	2.16262	5407
2.18293	5046	2.18293	5022
2.20325	4673	2.20325	4874
2.22356	4407	2.22356	4508
2.24388	4201	2.24388	4378
2.26419	4055	2.26419	4190
2.28451	3872	2.28451	4016
2.30482	3648	2.30482	3846
2.32514	3521	2.32514	3611
2.34545	3412	2.34545	3497
2.36577	3354	2.36577	3289
2.38608	3231	2.38608	3357
2.4064	3111	2.4064	3164
2.42671	3097	2.42671	3252
2.44703	3129	2.44703	3074
2.46734	3037	2.46734	3103
2.48766	3054	2.48766	3148
2.50797	3098	2.50797	3082
2.52829	2981	2.52829	3043
2.5486	2989	2.5486	2974
2.56892	2853	2.56892	3092
2.58923	2924	2.58923	2993
2.60955	2823	2.60955	2900
2.62986	2867	2.62986	2939
2.65018	2758	2.65018	2805
2.67049	2796	2.67049	2885
2.69081	2777	2.69081	2817
2.71112	2814	2.71112	2882
2.73144	2751	2.73144	2827
2.75175	2682	2.75175	2766
2.77207	2680	2.77207	2818
2.79238	2642	2.79238	2824
2.8127	2732	2.8127	2763
2.83301	2624	2.83301	2634
2.85333	2674	2.85333	2768
2.87364	2661	2.87364	2704
2.89396	2647	2.89396	2625
2.91427	2552	2.91427	2683
2.93459	2525	2.93459	2665
2.9549	2578	2.9549	2588
2.97522	2627	2.97522	2544
2.99553	2479	2.99553	2593
3.01585	2490	3.01585	2550
3.03616	2367	3.03616	2547
3.05648	2540	3.05648	2478
3.07679	2492	3.07679	2629
3.09711	2361	3.09711	2526
3.11742	2480	3.11742	2422
3.13774	2470	3.13774	2433
3.15805	2307	3.15805	2430
3.17837	2385	3.17837	2435
3.19868	2358	3.19868	2446
3.219	2345	3.219	2448
3.23931	2338	3.23931	2509
3.25963	2370	3.25963	2384
3.27994	2371	3.27994	2383
3.30026	2291	3.30026	2327
3.32057	2253	3.32057	2457
3.34089	2314	3.34089	2312
3.3612	2403	3.3612	2391
3.38152	2268	3.38152	2301
3.40183	2316	3.40183	2344
3.42215	2215	3.42215	2319
3.44246	2183	3.44246	2356
3.46278	2314	3.46278	2367
3.48309	2214	3.48309	2360
3.50341	2224	3.50341	2279
3.52372	2221	3.52372	2246
3.54403	2255	3.54403	2278
3.56435	2218	3.56435	2228
3.58466	2156	3.58466	2340
3.60498	2125	3.60498	2269
3.62529	2251	3.62529	2177
3.64561	2244	3.64561	2305
3.66592	2096	3.66592	2286
3.68624	2176	3.68624	2285
3.70655	2240	3.70655	2301
3.72687	2227	3.72687	2293
3.74718	2140	3.74718	2316
3.7675	2191	3.7675	2277
3.78781	2254	3.78781	2262
3.80813	2277	3.80813	2327
3.82844	2238	3.82844	2328
3.84876	2202	3.84876	2305
3.86907	2242	3.86907	2335
3.88939	2295	3.88939	2370
3.9097	2219	3.9097	2433
3.93002	2331	3.93002	2400
3.95033	2363	3.95033	2439
3.97065	2276	3.97065	2419
3.99096	2355	3.99096	2398
4.01128	2454	4.01128	2523
4.03159	2419	4.03159	2515
4.05191	2405	4.05191	2585
4.07222	2475	4.07222	2639
4.09254	2432	4.09254	2623
4.11285	2585	4.11285	2676
4.13317	2596	4.13317	2679
4.15348	2703	4.15348	2764
4.1738	2677	4.1738	2728
4.19411	2848	4.19411	2770
4.21443	2753	4.21443	2862
4.23474	2860	4.23474	2953
4.25506	2819	4.25506	2913
4.27537	2898	4.27537	2961
4.29569	3053	4.29569	3118
4.316	3147	4.316	2996
4.33632	3183	4.33632	3163
4.35663	3143	4.35663	3268
4.37695	3256	4.37695	3282
4.39726	3369	4.39726	3339
4.41758	3364	4.41758	3430
4.43789	3559	4.43789	3509
4.45821	3593	4.45821	3494
4.47852	3598	4.47852	3449
4.49884	3827	4.49884	3629
4.51915	3650	4.51915	3673
4.53947	3780	4.53947	3665
4.55978	3894	4.55978	3751
4.5801	3896	4.5801	3700
4.60041	4026	4.60041	3764
4.62073	3806	4.62073	3902
4.64104	3970	4.64104	3795
4.66136	3904	4.66136	4002
4.68167	3916	4.68167	3893
4.70199	3907	4.70199	3818
4.7223	3984	4.7223	3806
4.74262	3847	4.74262	3822
4.76293	3851	4.76293	3856
4.78325	3778	4.78325	3765
4.80356	3743	4.80356	3612
4.82388	3591	4.82388	3558
4.84419	3681	4.84419	3419
4.86451	3494	4.86451	3558
4.88482	3463	4.88482	3516
4.90514	3379	4.90514	3421
4.92545	3178	4.92545	3395
4.94577	3121	4.94577	3307
4.96608	3123	4.96608	3145
4.9864	3028	4.9864	3143
5.00671	2971	5.00671	3073
5.02703	2824	5.02703	3022
5.04734	2703	5.04734	2797
5.06765	2707	5.06765	2873
5.08797	2576	5.08797	2810
5.10828	2613	5.10828	2774
5.1286	2508	5.1286	2613
5.14891	2426	5.14891	2641
5.16923	2309	5.16923	2686
5.18954	2326	5.18954	2445
5.20986	2318	5.20986	2361
5.23017	2122	5.23017	2422
5.25049	2228	5.25049	2302
5.2708	2082	5.2708	2295
5.29112	2005	5.29112	2255
5.31143	2107	5.31143	2246
5.33175	1971	5.33175	2105
5.35206	1979	5.35206	2011
5.37238	1877	5.37238	2039
5.39269	1851	5.39269	1966
5.41301	1829	5.41301	1945
5.43332	1796	5.43332	1908
5.45364	1793	5.45364	1892
5.47395	1799	5.47395	1843
5.49427	1757	5.49427	1859
5.51458	1632	5.51458	1814
5.5349	1619	5.5349	1712
5.55521	1649	5.55521	1684
5.57553	1619	5.57553	1637
5.59584	1574	5.59584	1688
5.61616	1542	5.61616	1649
5.63647	1493	5.63647	1568
5.65679	1487	5.65679	1599
5.6771	1507	5.6771	1556
5.69742	1469	5.69742	1522
5.71773	1427	5.71773	1585
5.73805	1414	5.73805	1541
5.75836	1434	5.75836	1560
5.77868	1451	5.77868	1541
5.79899	1373	5.79899	1475
5.81931	1376	5.81931	1459
5.83962	1331	5.83962	1434
5.85994	1321	5.85994	1490
5.88025	1402	5.88025	1429
5.90057	1340	5.90057	1458
5.92088	1365	5.92088	1327
5.9412	1317	5.9412	1355
5.96151	1281	5.96151	1388
5.98183	1294	5.98183	1385
6.00214	1309	6.00214	1334
6.02246	1292	6.02246	1272
6.04277	1254	6.04277	1356
6.06309	1235	6.06309	1330
6.0834	1233	6.0834	1338
6.10372	1230	6.10372	1362
6.12403	1178	6.12403	1265
6.14435	1210	6.14435	1309
6.16466	1249	6.16466	1292
6.18498	1177	6.18498	1288
6.20529	1174	6.20529	1298
6.22561	1237	6.22561	1251
6.24592	1183	6.24592	1228
6.26624	1193	6.26624	1279
6.28655	1164	6.28655	1303
6.30687	1193	6.30687	1294
6.32718	1143	6.32718	1243
6.3475	1153	6.3475	1262
6.36781	1215	6.36781	1247
6.38813	1164	6.38813	1268
6.40844	1212	6.40844	1223
6.42876	1148	6.42876	1180
6.44907	1120	6.44907	1172
6.46939	1104	6.46939	1160
6.4897	1132	6.4897	1205
6.51002	1110	6.51002	1215
6.53033	1125	6.53033	1154
6.55065	1102	6.55065	1245
6.57096	1133	6.57096	1239
6.59127	1140	6.59127	1165
6.61159	1088	6.61159	1229
6.6319	1157	6.6319	1154
6.65222	1160	6.65222	1168
6.67253	1103	6.67253	1186
6.69285	1095	6.69285	1164
6.71316	1064	6.71316	1152
6.73348	1066	6.73348	1080
6.75379	1144	6.75379	1135
6.77411	1087	6.77411	1159
6.79442	1058	6.79442	1202
6.81474	1100	6.81474	1139
6.83505	1133	6.83505	1180
6.85537	1049	6.85537	1143
6.87568	1114	6.87568	1131
6.896	1105	6.896	1169
6.91631	1081	6.91631	1146
6.93663	1141	6.93663	1141
6.95694	1168	6.95694	1095
6.97726	1145	6.97726	1129
6.99757	1006	6.99757	1104
7.01789	1069	7.01789	1181
7.0382	1082	7.0382	1168
7.05852	1064	7.05852	1163
7.07883	1067	7.07883	1137
7.09915	1057	7.09915	1132
7.11946	1072	7.11946	1158
7.13978	1029	7.13978	1152
7.16009	1120	7.16009	1133
7.18041	1085	7.18041	1124
7.20072	1023	7.20072	1180
7.22104	1152	7.22104	1168
7.24135	1113	7.24135	1128
7.26167	1108	7.26167	1129
7.28198	1091	7.28198	1083
7.3023	1159	7.3023	1161
7.32261	1132	7.32261	1103
7.34293	1066	7.34293	1099
7.36324	1121	7.36324	1155
7.38356	1132	7.38356	1139
7.40387	1173	7.40387	1120
7.42419	1139	7.42419	1098
7.4445	1186	7.4445	1149
7.46482	1164	7.46482	1155
7.48513	1152	7.48513	1185
7.50545	1171	7.50545	1126
7.52576	1204	7.52576	1142
7.54608	1234	7.54608	1206
7.56639	1258	7.56639	1210
7.58671	1184	7.58671	1253
7.60702	1241	7.60702	1210
7.62734	1241	7.62734	1247
7.64765	1269	7.64765	1110
7.66797	1276	7.66797	1211
7.68828	1316	7.68828	1166
7.7086	1235	7.7086	1186
7.72891	1281	7.72891	1158
7.74923	1249	7.74923	1193
7.76954	1252	7.76954	1293
7.78986	1289	7.78986	1209
7.81017	1240	7.81017	1196
7.83049	1303	7.83049	1231
7.8508	1329	7.8508	1196
7.87112	1343	7.87112	1228
7.89143	1297	7.89143	1249
7.91175	1300	7.91175	1208
7.93206	1328	7.93206	1223
7.95238	1429	7.95238	1201
7.97269	1380	7.97269	1175
7.99301	1322	7.99301	1235
8.01332	1271	8.01332	1235
8.03364	1302	8.03364	1216
8.05395	1324	8.05395	1194
8.07427	1353	8.07427	1223
8.09458	1270	8.09458	1219
8.11489	1329	8.11489	1140
8.13521	1313	8.13521	1199
8.15552	1288	8.15552	1181
8.17584	1311	8.17584	1194
8.19615	1301	8.19615	1239
8.21647	1355	8.21647	1191
8.23678	1269	8.23678	1162
8.2571	1296	8.2571	1198
8.27741	1296	8.27741	1157
8.29773	1224	8.29773	1182
8.31804	1272	8.31804	1146
8.33836	1233	8.33836	1238
8.35867	1207	8.35867	1148
8.37899	1234	8.37899	1163
8.3993	1255	8.3993	1204
8.41962	1268	8.41962	1162
8.43993	1193	8.43993	1167
8.46025	1146	8.46025	1105
8.48056	1165	8.48056	1094
8.50088	1126	8.50088	1147
8.52119	1210	8.52119	1106
8.54151	1212	8.54151	1168
8.56182	1223	8.56182	1155
8.58214	1139	8.58214	1089
8.60245	1181	8.60245	1113
8.62277	1144	8.62277	1079
8.64308	1052	8.64308	1058
8.6634	1106	8.6634	1114
8.68371	1060	8.68371	1058
8.70403	1110	8.70403	1068
8.72434	1048	8.72434	1060
8.74466	1126	8.74466	1099
8.76497	1060	8.76497	1038
8.78529	1062	8.78529	1048
8.8056	1034	8.8056	993
8.82592	1017	8.82592	1087
8.84623	1058	8.84623	1045
8.86655	1051	8.86655	1046
8.88686	1055	8.88686	1102
8.90718	1008	8.90718	940
8.92749	1032	8.92749	1045
8.94781	954	8.94781	958
8.96812	1017	8.96812	999
8.98844	959	8.98844	1048
9.00875	984	9.00875	996
9.02907	1059	9.02907	1044
9.04938	1003	9.04938	975
9.0697	1024	9.0697	1006
9.09001	993	9.09001	986
9.11033	954	9.11033	988
9.13064	979	9.13064	1014
9.15096	954	9.15096	953
9.17127	954	9.17127	996
9.19159	1013	9.19159	966
9.2119	945	9.2119	927
9.23222	914	9.23222	992
9.25253	944	9.25253	968
9.27285	934	9.27285	934
9.29316	925	9.29316	986
9.31348	984	9.31348	976
9.33379	938	9.33379	1017
9.35411	933	9.35411	968
9.37442	926	9.37442	976
9.39474	922	9.39474	983
9.41505	886	9.41505	992
9.43537	933	9.43537	969
9.45568	955	9.45568	942
9.476	948	9.476	960
9.49631	908	9.49631	969
9.51663	939	9.51663	969
9.53694	935	9.53694	951
9.55726	891	9.55726	930
9.57757	962	9.57757	889
9.59789	926	9.59789	931
9.6182	938	9.6182	899
9.63851	924	9.63851	954
9.65883	938	9.65883	976
9.67914	928	9.67914	888
9.69946	899	9.69946	927
9.71977	880	9.71977	952
9.74009	897	9.74009	892
9.7604	917	9.7604	945
9.78072	981	9.78072	890
9.80103	898	9.80103	840
9.82135	887	9.82135	864
9.84166	888	9.84166	851
9.86198	869	9.86198	867
9.88229	898	9.88229	888
9.90261	865	9.90261	864
9.92292	881	9.92292	946
9.94324	866	9.94324	912
9.96355	852	9.96355	851
9.98387	919	9.98387	898
10.0042	846	10.0042	855
10.0245	902	10.0245	964
10.0448	814	10.0448	927
10.0651	866	10.0651	900
10.0854	878	10.0854	886
10.1058	831	10.1058	904
10.1261	853	10.1261	830
10.1464	849	10.1464	871
10.1667	858	10.1667	839
10.187	832	10.187	882
10.2073	858	10.2073	883
10.2276	805	10.2276	915
10.248	891	10.248	819
10.2683	849	10.2683	857
10.2886	864	10.2886	909
10.3089	789	10.3089	927
10.3292	811	10.3292	836
10.3495	795	10.3495	894
10.3699	832	10.3699	898
10.3902	803	10.3902	800
10.4105	843	10.4105	878
10.4308	843	10.4308	869
10.4511	800	10.4511	885
10.4714	831	10.4714	795
10.4917	842	10.4917	834
10.5121	842	10.5121	818
10.5324	851	10.5324	876
10.5527	817	10.5527	790
10.573	827	10.573	848
10.5933	803	10.5933	852
10.6136	830	10.6136	863
10.6339	780	10.6339	843
10.6543	846	10.6543	896
10.6746	792	10.6746	844
10.6949	805	10.6949	862
10.7152	783	10.7152	859
10.7355	840	10.7355	855
10.7558	826	10.7558	847
10.7762	814	10.7762	778
10.7965	821	10.7965	826
10.8168	833	10.8168	872
10.8371	732	10.8371	816
10.8574	852	10.8574	789
10.8777	744	10.8777	831
10.898	847	10.898	779
10.9184	771	10.9184	864
10.9387	862	10.9387	867
10.959	783	10.959	770
10.9793	792	10.9793	825
10.9996	775	10.9996	823
11.0199	824	11.0199	888
11.0402	788	11.0402	838
11.0606	845	11.0606	824
11.0809	790	11.0809	837
11.1012	804	11.1012	876
11.1215	806	11.1215	809
11.1418	756	11.1418	799
11.1621	809	11.1621	816
11.1824	808	11.1824	812
11.2028	754	11.2028	811
11.2231	776	11.2231	820
11.2434	777	11.2434	870
11.2637	819	11.2637	799
11.284	803	11.284	830
11.3043	805	11.3043	752
11.3247	782	11.3247	847
11.345	705	11.345	853
11.3653	723	11.3653	940
11.3856	794	11.3856	830
11.4059	800	11.4059	787
11.4262	795	11.4262	799
11.4465	807	11.4465	770
11.4669	807	11.4669	792
11.4872	791	11.4872	853
11.5075	798	11.5075	817
11.5278	767	11.5278	824
11.5481	733	11.5481	812
11.5684	723	11.5684	797
11.5887	825	11.5887	795
11.6091	779	11.6091	834
11.6294	797	11.6294	768
11.6497	798	11.6497	821
11.67	739	11.67	837
11.6903	755	11.6903	792
11.7106	750	11.7106	838
11.731	746	11.731	833
11.7513	818	11.7513	846
11.7716	795	11.7716	801
11.7919	772	11.7919	791
11.8122	771	11.8122	816
11.8325	751	11.8325	808
11.8528	844	11.8528	819
11.8732	843	11.8732	832
11.8935	841	11.8935	767
11.9138	831	11.9138	890
11.9341	812	11.9341	784
11.9544	788	11.9544	792
11.9747	817	11.9747	802
11.995	797	11.995	841
12.0154	883	12.0154	779
12.0357	839	12.0357	807
12.056	784	12.056	820
12.0763	780	12.0763	797
12.0966	786	12.0966	840
12.1169	801	12.1169	819
12.1373	804	12.1373	842
12.1576	798	12.1576	816
12.1779	871	12.1779	779
12.1982	836	12.1982	783
12.2185	832	12.2185	767
12.2388	821	12.2388	786
12.2591	800	12.2591	819
12.2795	781	12.2795	778
12.2998	812	12.2998	786
12.3201	832	12.3201	790
12.3404	784	12.3404	772
12.3607	797	12.3607	835
12.381	812	12.381	776
12.4013	809	12.4013	804
12.4217	812	12.4217	805
12.442	847	12.442	817
12.4623	780	12.4623	804
12.4826	794	12.4826	839
12.5029	785	12.5029	768
12.5232	804	12.5232	814
12.5436	761	12.5436	799
12.5639	785	12.5639	803
12.5842	768	12.5842	783
12.6045	837	12.6045	757
12.6248	786	12.6248	794
12.6451	827	12.6451	791
12.6654	832	12.6654	790
12.6858	751	12.6858	798
12.7061	824	12.7061	784
12.7264	741	12.7264	791
12.7467	806	12.7467	795
12.767	765	12.767	767
12.7873	797	12.7873	760
12.8076	793	12.8076	756
12.828	772	12.828	740
12.8483	793	12.8483	815
12.8686	720	12.8686	789
12.8889	780	12.8889	802
12.9092	741	12.9092	793
12.9295	747	12.9295	821
12.9498	795	12.9498	763
12.9702	820	12.9702	787
12.9905	736	12.9905	793
13.0108	745	13.0108	733
13.0311	730	13.0311	759
13.0514	771	13.0514	735
13.0717	786	13.0717	693
13.0921	763	13.0921	796
13.1124	672	13.1124	766
13.1327	770	13.1327	736
13.153	767	13.153	773
13.1733	755	13.1733	798
13.1936	789	13.1936	745
13.2139	754	13.2139	763
13.2343	745	13.2343	711
13.2546	799	13.2546	780
13.2749	725	13.2749	740
13.2952	779	13.2952	783
13.3155	712	13.3155	764
13.3358	763	13.3358	773
13.3561	734	13.3561	796
13.3765	745	13.3765	754
13.3968	744	13.3968	748
13.4171	766	13.4171	845
13.4374	709	13.4374	777
13.4577	703	13.4577	757
13.478	731	13.478	787
13.4984	680	13.4984	776
13.5187	688	13.5187	820
13.539	714	13.539	733
13.5593	749	13.5593	791
13.5796	709	13.5796	773
13.5999	727	13.5999	845
13.6202	724	13.6202	783
13.6406	768	13.6406	804
13.6609	730	13.6609	779
13.6812	719	13.6812	704
13.7015	741	13.7015	798
13.7218	690	13.7218	729
13.7421	710	13.7421	770
13.7624	701	13.7624	734
13.7828	749	13.7828	813
13.8031	675	13.8031	806
13.8234	718	13.8234	737
13.8437	725	13.8437	735
13.864	706	13.864	744
13.8843	705	13.8843	755
13.9047	745	13.9047	804
13.925	703	13.925	771
13.9453	674	13.9453	795
13.9656	656	13.9656	803
13.9859	713	13.9859	811
14.0062	721	14.0062	744
14.0265	660	14.0265	805
14.0469	683	14.0469	763
14.0672	708	14.0672	768
14.0875	720	14.0875	730
14.1078	747	14.1078	690
14.1281	746	14.1281	776
14.1484	720	14.1484	770
14.1687	701	14.1687	706
14.1891	701	14.1891	766
14.2094	712	14.2094	758
14.2297	690	14.2297	751
14.25	682	14.25	791
14.2703	648	14.2703	782
14.2906	662	14.2906	778
14.3109	698	14.3109	741
14.3313	737	14.3313	757
14.3516	694	14.3516	770
14.3719	705	14.3719	778
14.3922	695	14.3922	759
14.4125	684	14.4125	769
14.4328	684	14.4328	760
14.4532	674	14.4532	765
14.4735	702	14.4735	770
14.4938	661	14.4938	789
14.5141	703	14.5141	707
14.5344	677	14.5344	700
14.5547	675	14.5547	783
14.575	763	14.575	801
14.5954	717	14.5954	798
14.6157	715	14.6157	718
14.636	688	14.636	702
14.6563	696	14.6563	736
14.6766	715	14.6766	750
14.6969	687	14.6969	717
14.7172	729	14.7172	758
14.7376	686	14.7376	725
14.7579	718	14.7579	733
14.7782	729	14.7782	806
14.7985	713	14.7985	746
14.8188	711	14.8188	732
14.8391	716	14.8391	776
14.8595	719	14.8595	788
14.8798	778	14.8798	754
14.9001	733	14.9001	786
14.9204	720	14.9204	717
14.9407	698	14.9407	747
14.961	728	14.961	771
14.9813	684	14.9813	780
15.0017	712	15.0017	794
15.022	684	15.022	778
15.0423	707	15.0423	750
15.0626	692	15.0626	789
15.0829	701	15.0829	737
15.1032	713	15.1032	745
15.1235	693	15.1235	754
15.1439	696	15.1439	748
15.1642	700	15.1642	740
15.1845	707	15.1845	794
15.2048	661	15.2048	697
15.2251	716	15.2251	752
15.2454	697	15.2454	738
15.2658	725	15.2658	801
15.2861	661	15.2861	689
15.3064	744	15.3064	722
15.3267	715	15.3267	796
15.347	718	15.347	770
15.3673	713	15.3673	739
15.3876	670	15.3876	773
15.408	760	15.408	801
15.4283	704	15.4283	719
15.4486	685	15.4486	764
15.4689	680	15.4689	739
15.4892	751	15.4892	748
15.5095	712	15.5095	703
15.5298	781	15.5298	718
15.5502	700	15.5502	753
15.5705	688	15.5705	729
15.5908	725	15.5908	735
15.6111	725	15.6111	774
15.6314	731	15.6314	751
15.6517	752	15.6517	759
15.6721	715	15.6721	720
15.6924	733	15.6924	723
15.7127	730	15.7127	710
15.733	692	15.733	762
15.7533	678	15.7533	754
15.7736	706	15.7736	750
15.7939	719	15.7939	748
15.8143	759	15.8143	769
15.8346	689	15.8346	776
15.8549	691	15.8549	698
15.8752	737	15.8752	793
15.8955	723	15.8955	762
15.9158	704	15.9158	775
15.9361	715	15.9361	760
15.9565	679	15.9565	735
15.9768	688	15.9768	710
15.9971	677	15.9971	748
16.0174	683	16.0174	726
16.0377	714	16.0377	747
16.058	760	16.058	727
16.0783	725	16.0783	792
16.0987	776	16.0987	705
16.119	746	16.119	774
16.1393	737	16.1393	773
16.1596	731	16.1596	710
16.1799	694	16.1799	739
16.2002	718	16.2002	718
16.2206	731	16.2206	750
16.2409	679	16.2409	724
16.2612	735	16.2612	714
16.2815	734	16.2815	748
16.3018	734	16.3018	734
16.3221	723	16.3221	748
16.3424	710	16.3424	786
16.3628	703	16.3628	703
16.3831	728	16.3831	721
16.4034	703	16.4034	824
16.4237	760	16.4237	738
16.444	721	16.444	759
16.4643	684	16.4643	729
16.4846	727	16.4846	761
16.505	745	16.505	758
16.5253	686	16.5253	762
16.5456	713	16.5456	762
16.5659	720	16.5659	712
16.5862	697	16.5862	761
16.6065	737	16.6065	799
16.6269	727	16.6269	775
16.6472	722	16.6472	755
16.6675	713	16.6675	764
16.6878	735	16.6878	733
16.7081	695	16.7081	697
16.7284	718	16.7284	788
16.7487	751	16.7487	748
16.7691	695	16.7691	726
16.7894	741	16.7894	748
16.8097	775	16.8097	772
16.83	750	16.83	732
16.8503	703	16.8503	726
16.8706	734	16.8706	721
16.8909	719	16.8909	729
16.9113	692	16.9113	782
16.9316	704	16.9316	764
16.9519	720	16.9519	763
16.9722	741	16.9722	743
16.9925	680	16.9925	787
17.0128	730	17.0128	678
17.0332	721	17.0332	692
17.0535	698	17.0535	728
17.0738	731	17.0738	719
17.0941	733	17.0941	711
17.1144	729	17.1144	727
17.1347	719	17.1347	713
17.155	730	17.155	727
17.1754	699	17.1754	688
17.1957	715	17.1957	727
17.216	675	17.216	747
17.2363	743	17.2363	738
17.2566	706	17.2566	697
17.2769	752	17.2769	810
17.2972	681	17.2972	770
17.3176	709	17.3176	711
17.3379	727	17.3379	720
17.3582	725	17.3582	749
17.3785	718	17.3785	745
17.3988	678	17.3988	723
17.4191	734	17.4191	694
17.4394	748	17.4394	725
17.4598	711	17.4598	718
17.4801	708	17.4801	751
17.5004	707	17.5004	699
17.5207	680	17.5207	715
17.541	738	17.541	732
17.5613	699	17.5613	745
17.5817	744	17.5817	770
17.602	712	17.602	748
17.6223	676	17.6223	725
17.6426	701	17.6426	705
17.6629	691	17.6629	708
17.6832	693	17.6832	719
17.7035	742	17.7035	731
17.7239	688	17.7239	751
17.7442	672	17.7442	782
17.7645	754	17.7645	753
17.7848	708	17.7848	740
17.8051	736	17.8051	711
17.8254	700	17.8254	759
17.8457	713	17.8457	739
17.8661	739	17.8661	707
17.8864	769	17.8864	713
17.9067	685	17.9067	792
17.927	728	17.927	728
17.9473	742	17.9473	729
17.9676	693	17.9676	732
17.988	719	17.988	722
18.0083	766	18.0083	744
18.0286	710	18.0286	732
18.0489	712	18.0489	776
18.0692	734	18.0692	718
18.0895	687	18.0895	706
18.1098	679	18.1098	712
18.1302	705	18.1302	702
18.1505	757	18.1505	773
18.1708	702	18.1708	707
18.1911	680	18.1911	749
18.2114	760	18.2114	714
18.2317	668	18.2317	690
18.252	701	18.252	729
18.2724	695	18.2724	686
18.2927	731	18.2927	687
18.313	713	18.313	660
18.3333	730	18.3333	741
18.3536	717	18.3536	735
18.3739	714	18.3739	679
18.3943	710	18.3943	727
18.4146	740	18.4146	744
18.4349	704	18.4349	755
18.4552	759	18.4552	723
18.4755	727	18.4755	749
18.4958	682	18.4958	694
18.5161	741	18.5161	715
18.5365	714	18.5365	672
18.5568	763	18.5568	770
18.5771	736	18.5771	745
18.5974	713	18.5974	750
18.6177	764	18.6177	749
18.638	753	18.638	729
18.6583	761	18.6583	756
18.6787	769	18.6787	743
18.699	706	18.699	708
18.7193	740	18.7193	727
18.7396	759	18.7396	741
18.7599	717	18.7599	726
18.7802	723	18.7802	708
18.8005	711	18.8005	732
18.8209	696	18.8209	702
18.8412	713	18.8412	739
18.8615	783	18.8615	656
18.8818	743	18.8818	749
18.9021	721	18.9021	731
18.9224	723	18.9224	691
18.9428	674	18.9428	767
18.9631	718	18.9631	732
18.9834	773	18.9834	739
19.0037	714	19.0037	715
19.024	717	19.024	697
19.0443	721	19.0443	730
19.0646	689	19.0646	720
19.085	731	19.085	671
19.1053	741	19.1053	735
19.1256	685	19.1256	721
19.1459	704	19.1459	682
19.1662	746	19.1662	736
19.1865	712	19.1865	770
19.2068	775	19.2068	685
19.2272	762	19.2272	726
19.2475	759	19.2475	674
19.2678	689	19.2678	749
19.2881	756	19.2881	676
19.3084	736	19.3084	753
19.3287	739	19.3287	776
19.3491	688	19.3491	787
19.3694	752	19.3694	705
19.3897	727	19.3897	750
19.41	789	19.41	756
19.4303	756	19.4303	724
19.4506	748	19.4506	725
19.4709	789	19.4709	716
19.4913	798	19.4913	684
19.5116	774	19.5116	739
19.5319	696	19.5319	677
19.5522	747	19.5522	710
19.5725	767	19.5725	704
19.5928	764	19.5928	712
19.6131	745	19.6131	726
19.6335	767	19.6335	706
19.6538	779	19.6538	696
19.6741	700	19.6741	762
19.6944	748	19.6944	715
19.7147	738	19.7147	702
19.735	720	19.735	780
19.7554	744	19.7554	696
19.7757	726	19.7757	752
19.796	733	19.796	746
19.8163	760	19.8163	706
19.8366	729	19.8366	727
19.8569	697	19.8569	718
19.8772	790	19.8772	749
19.8976	773	19.8976	750
19.9179	725	19.9179	748
19.9382	744	19.9382	789
19.9585	730	19.9585	755
19.9788	763	19.9788	754
19.9991	752	19.9991	713
20.0194	725	20.0194	719
20.0398	727	20.0398	739
20.0601	722	20.0601	745
20.0804	786	20.0804	742
20.1007	748	20.1007	784
20.121	747	20.121	755
20.1413	765	20.1413	722
20.1617	784	20.1617	684
20.182	750	20.182	707
20.2023	760	20.2023	780
20.2226	761	20.2226	678
20.2429	737	20.2429	665
20.2632	746	20.2632	789
20.2835	735	20.2835	774
20.3039	739	20.3039	710
20.3242	737	20.3242	724
20.3445	781	20.3445	764
20.3648	749	20.3648	774
20.3851	731	20.3851	729
20.4054	774	20.4054	764
20.4257	764	20.4257	775
20.4461	759	20.4461	744
20.4664	801	20.4664	734
20.4867	754	20.4867	720
20.507	744	20.507	764
20.5273	793	20.5273	726
20.5476	766	20.5476	732
20.5679	788	20.5679	714
20.5883	776	20.5883	816
20.6086	752	20.6086	732
20.6289	776	20.6289	699
20.6492	762	20.6492	712
20.6695	783	20.6695	741
20.6898	785	20.6898	748
20.7102	810	20.7102	763
20.7305	797	20.7305	717
20.7508	760	20.7508	749
20.7711	789	20.7711	745
20.7914	828	20.7914	751
20.8117	828	20.8117	754
20.832	783	20.832	725
20.8524	803	20.8524	713
20.8727	812	20.8727	707
20.893	757	20.893	799
20.9133	751	20.9133	717
20.9336	737	20.9336	759
20.9539	831	20.9539	773
20.9742	795	20.9742	753
20.9946	789	20.9946	736
21.0149	792	21.0149	755
21.0352	828	21.0352	769
21.0555	802	21.0555	796
21.0758	805	21.0758	760
21.0961	791	21.0961	746
21.1165	802	21.1165	720
21.1368	760	21.1368	797
21.1571	809	21.1571	732
21.1774	773	21.1774	750
21.1977	782	21.1977	733
21.218	770	21.218	715
21.2383	811	21.2383	779
21.2587	864	21.2587	712
21.279	797	21.279	719
21.2993	810	21.2993	770
21.3196	833	21.3196	731
21.3399	771	21.3399	774
21.3602	837	21.3602	751
21.3805	826	21.3805	766
21.4009	832	21.4009	757
21.4212	823	21.4212	770
21.4415	814	21.4415	723
21.4618	792	21.4618	748
21.4821	776	21.4821	754
21.5024	830	21.5024	719
21.5228	859	21.5228	778
21.5431	788	21.5431	726
21.5634	807	21.5634	740
21.5837	824	21.5837	789
21.604	784	21.604	750
21.6243	814	21.6243	740
21.6446	825	21.6446	760
21.665	783	21.665	724
21.6853	878	21.6853	717
21.7056	832	21.7056	783
21.7259	809	21.7259	783
21.7462	834	21.7462	823
21.7665	833	21.7665	734
21.7868	815	21.7868	763
21.8072	796	21.8072	771
21.8275	898	21.8275	783
21.8478	807	21.8478	757
21.8681	813	21.8681	785
21.8884	838	21.8884	826
21.9087	863	21.9087	797
21.929	820	21.929	753
21.9494	829	21.9494	751
21.9697	858	21.9697	772
21.99	754	21.99	759
22.0103	824	22.0103	752
22.0306	801	22.0306	742
22.0509	894	22.0509	730
22.0713	817	22.0713	828
22.0916	795	22.0916	807
22.1119	826	22.1119	745
22.1322	781	22.1322	727
22.1525	824	22.1525	763
22.1728	862	22.1728	770
22.1931	818	22.1931	749
22.2135	845	22.2135	732
22.2338	836	22.2338	791
22.2541	854	22.2541	802
22.2744	902	22.2744	774
22.2947	873	22.2947	780
22.315	840	22.315	771
22.3353	884	22.3353	793
22.3557	842	22.3557	764
22.376	884	22.376	774
22.3963	863	22.3963	787
22.4166	875	22.4166	853
22.4369	884	22.4369	777
22.4572	880	22.4572	799
22.4776	834	22.4776	758
22.4979	812	22.4979	797
22.5182	870	22.5182	813
22.5385	906	22.5385	847
22.5588	875	22.5588	783
22.5791	848	22.5791	751
22.5994	916	22.5994	768
22.6198	841	22.6198	784
22.6401	877	22.6401	813
22.6604	875	22.6604	841
22.6807	854	22.6807	794
22.701	853	22.701	854
22.7213	903	22.7213	764
22.7416	931	22.7416	808
22.762	911	22.762	870
22.7823	901	22.7823	792
22.8026	895	22.8026	779
22.8229	832	22.8229	750
22.8432	856	22.8432	826
22.8635	883	22.8635	863
22.8839	866	22.8839	779
22.9042	915	22.9042	802
22.9245	887	22.9245	837
22.9448	879	22.9448	809
22.9651	868	22.9651	788
22.9854	874	22.9854	811
23.0057	892	23.0057	792
23.0261	889	23.0261	810
23.0464	845	23.0464	825
23.0667	858	23.0667	815
23.087	906	23.087	766
23.1073	881	23.1073	772
23.1276	900	23.1276	801
23.1479	900	23.1479	821
23.1683	885	23.1683	836
23.1886	893	23.1886	815
23.2089	870	23.2089	797
23.2292	943	23.2292	868
23.2495	907	23.2495	834
23.2698	867	23.2698	852
23.2902	880	23.2902	783
23.3105	931	23.3105	832
23.3308	873	23.3308	823
23.3511	920	23.3511	814
23.3714	924	23.3714	808
23.3917	930	23.3917	746
23.412	928	23.412	750
23.4324	922	23.4324	768
23.4527	927	23.4527	798
23.473	943	23.473	831
23.4933	884	23.4933	803
23.5136	925	23.5136	844
23.5339	904	23.5339	853
23.5542	905	23.5542	877
23.5746	909	23.5746	816
23.5949	898	23.5949	801
23.6152	939	23.6152	812
23.6355	882	23.6355	807
23.6558	899	23.6558	837
23.6761	944	23.6761	867
23.6964	919	23.6964	824
23.7168	924	23.7168	816
23.7371	946	23.7371	820
23.7574	908	23.7574	814
23.7777	869	23.7777	829
23.798	908	23.798	836
23.8183	974	23.8183	877
23.8387	988	23.8387	779
23.859	968	23.859	801
23.8793	964	23.8793	877
23.8996	959	23.8996	874
23.9199	936	23.9199	840
23.9402	940	23.9402	866
23.9605	949	23.9605	780
23.9809	971	23.9809	807
24.0012	977	24.0012	871
24.0215	941	24.0215	889
24.0418	936	24.0418	868
24.0621	967	24.0621	868
24.0824	965	24.0824	832
24.1027	951	24.1027	857
24.1231	931	24.1231	861
24.1434	960	24.1434	882
24.1637	998	24.1637	869
24.184	1008	24.184	867
24.2043	1031	24.2043	889
24.2246	1015	24.2246	866
24.245	1021	24.245	852
24.2653	937	24.2653	865
24.2856	940	24.2856	891
24.3059	1058	24.3059	833
24.3262	1003	24.3262	835
24.3465	1014	24.3465	874
24.3668	982	24.3668	872
24.3872	998	24.3872	907
24.4075	1025	24.4075	876
24.4278	1004	24.4278	905
24.4481	1018	24.4481	916
24.4684	1045	24.4684	864
24.4887	999	24.4887	945
24.509	989	24.509	897
24.5294	1017	24.5294	881
24.5497	986	24.5497	933
24.57	1044	24.57	852
24.5903	1058	24.5903	892
24.6106	1047	24.6106	906
24.6309	1038	24.6309	890
24.6513	1035	24.6513	954
24.6716	1102	24.6716	885
24.6919	1070	24.6919	887
24.7122	1045	24.7122	900
24.7325	1018	24.7325	902
24.7528	1167	24.7528	890
24.7731	1071	24.7731	903
24.7935	1141	24.7935	904
24.8138	1019	24.8138	870
24.8341	1031	24.8341	886
24.8544	1084	24.8544	952
24.8747	1065	24.8747	904
24.895	1107	24.895	925
24.9153	1133	24.9153	929
24.9357	1110	24.9357	979
24.956	1047	24.956	944
24.9763	1177	24.9763	924
24.9966	1106	24.9966	974
25.0169	1137	25.0169	882
25.0372	1071	25.0372	965
25.0575	1140	25.0575	899
25.0779	1088	25.0779	920
25.0982	1180	25.0982	940
25.1185	1170	25.1185	908
25.1388	1129	25.1388	998
25.1591	1106	25.1591	974
25.1794	1171	25.1794	963
25.1998	1092	25.1998	954
25.2201	1102	25.2201	944
25.2404	1133	25.2404	990
25.2607	1151	25.2607	998
25.281	1160	25.281	1012
25.3013	1155	25.3013	969
25.3216	1168	25.3216	925
25.342	1182	25.342	1025
25.3623	1196	25.3623	962
25.3826	1182	25.3826	957
25.4029	1194	25.4029	937
25.4232	1226	25.4232	989
25.4435	1196	25.4435	1013
25.4638	1206	25.4638	997
25.4842	1232	25.4842	1033
25.5045	1149	25.5045	1032
25.5248	1242	25.5248	1050
25.5451	1223	25.5451	1008
25.5654	1243	25.5654	1012
25.5857	1268	25.5857	1048
25.6061	1256	25.6061	1057
25.6264	1295	25.6264	969
25.6467	1242	25.6467	1059
25.667	1249	25.667	1058
25.6873	1247	25.6873	1050
25.7076	1241	25.7076	1007
25.7279	1249	25.7279	1049
25.7483	1241	25.7483	1050
25.7686	1206	25.7686	1038
25.7889	1290	25.7889	1039
25.8092	1295	25.8092	1100
25.8295	1347	25.8295	1058
25.8498	1276	25.8498	1031
25.8701	1331	25.8701	1091
25.8905	1346	25.8905	1069
25.9108	1283	25.9108	1042
25.9311	1360	25.9311	1060
25.9514	1341	25.9514	1069
25.9717	1456	25.9717	1048
25.992	1346	25.992	1060
26.0124	1323	26.0124	1078
26.0327	1368	26.0327	1036
26.053	1414	26.053	1047
26.0733	1417	26.0733	1042
26.0936	1406	26.0936	1114
26.1139	1386	26.1139	1121
26.1342	1410	26.1342	1153
26.1546	1479	26.1546	1134
26.1749	1340	26.1749	1067
26.1952	1428	26.1952	1105
26.2155	1383	26.2155	1081
26.2358	1389	26.2358	1067
26.2561	1404	26.2561	1041
26.2764	1403	26.2764	1114
26.2968	1347	26.2968	1096
26.3171	1462	26.3171	1085
26.3374	1445	26.3374	1071
26.3577	1384	26.3577	1194
26.378	1483	26.378	1104
26.3983	1430	26.3983	1130
26.4187	1503	26.4187	1141
26.439	1464	26.439	1131
26.4593	1470	26.4593	1092
26.4796	1439	26.4796	1180
26.4999	1522	26.4999	1139
26.5202	1438	26.5202	1131
26.5405	1432	26.5405	1130
26.5609	1498	26.5609	1139
26.5812	1428	26.5812	1090
26.6015	1440	26.6015	1151
26.6218	1572	26.6218	1105
26.6421	1529	26.6421	1097
26.6624	1505	26.6624	1081
26.6827	1463	26.6827	1123
26.7031	1390	26.7031	1134
26.7234	1492	26.7234	1076
26.7437	1582	26.7437	1160
26.764	1498	26.764	1141
26.7843	1526	26.7843	1122
26.8046	1487	26.8046	1106
26.8249	1534	26.8249	1172
26.8453	1466	26.8453	1108
26.8656	1494	26.8656	1111
26.8859	1562	26.8859	1136
26.9062	1473	26.9062	1065
26.9265	1552	26.9265	1141
26.9468	1536	26.9468	1044
26.9672	1579	26.9672	1110
26.9875	1531	26.9875	1083
27.0078	1487	27.0078	1080
27.0281	1472	27.0281	1131
27.0484	1518	27.0484	1066
27.0687	1474	27.0687	1114
27.089	1472	27.089	1003
27.1094	1517	27.1094	1072
27.1297	1522	27.1297	1124
27.15	1453	27.15	1092
27.1703	1510	27.1703	1091
27.1906	1493	27.1906	1042
27.2109	1468	27.2109	1063
27.2312	1436	27.2312	1033
27.2516	1443	27.2516	1031
27.2719	1510	27.2719	1082
27.2922	1460	27.2922	1053
27.3125	1408	27.3125	1027
27.3328	1434	27.3328	1023
27.3531	1427	27.3531	1063
27.3735	1454	27.3735	997
27.3938	1456	27.3938	1054
27.4141	1444	27.4141	1061
27.4344	1421	27.4344	990
27.4547	1455	27.4547	945
27.475	1419	27.475	1032
27.4953	1358	27.4953	1036
27.5157	1370	27.5157	1013
27.536	1419	27.536	975
27.5563	1369	27.5563	967
27.5766	1433	27.5766	996
27.5969	1318	27.5969	976
27.6172	1426	27.6172	867
27.6375	1378	27.6375	996
27.6579	1362	27.6579	959
27.6782	1364	27.6782	959
27.6985	1333	27.6985	935
27.7188	1301	27.7188	895
27.7391	1268	27.7391	920
27.7594	1296	27.7594	931
27.7798	1215	27.7798	945
27.8001	1307	27.8001	911
27.8204	1181	27.8204	869
27.8407	1298	27.8407	869
27.861	1280	27.861	864
27.8813	1235	27.8813	854
27.9016	1208	27.9016	856
27.922	1215	27.922	867
27.9423	1181	27.9423	840
27.9626	1226	27.9626	812
27.9829	1127	27.9829	816
28.0032	1240	28.0032	797
28.0235	1159	28.0235	826
28.0438	1141	28.0438	857
28.0642	1192	28.0642	829
28.0845	1132	28.0845	846
28.1048	1138	28.1048	802
28.1251	1115	28.1251	794
28.1454	1170	28.1454	837
28.1657	1100	28.1657	834
28.186	1148	28.186	792
28.2064	1075	28.2064	794
28.2267	1125	28.2267	775
28.247	1048	28.247	724
28.2673	996	28.2673	782
28.2876	1054	28.2876	820
28.3079	1060	28.3079	782
28.3283	1051	28.3283	747
28.3486	1062	28.3486	763
28.3689	1067	28.3689	768
28.3892	1021	28.3892	740
28.4095	1074	28.4095	754
28.4298	1031	28.4298	735
28.4501	1008	28.4501	773
28.4705	1010	28.4705	700
28.4908	941	28.4908	712
28.5111	968	28.5111	650
28.5314	982	28.5314	711
28.5517	980	28.5517	758
28.572	1027	28.572	765
28.5923	961	28.5923	721
28.6127	911	28.6127	780
28.633	935	28.633	742
28.6533	942	28.6533	715
28.6736	931	28.6736	682
28.6939	913	28.6939	738
28.7142	904	28.7142	707
28.7346	913	28.7346	677
28.7549	854	28.7549	691
28.7752	921	28.7752	652
28.7955	882	28.7955	635
28.8158	862	28.8158	658
28.8361	864	28.8361	694
28.8564	812	28.8564	674
28.8768	916	28.8768	680
28.8971	908	28.8971	650
28.9174	828	28.9174	649
28.9377	846	28.9377	650
28.958	845	28.958	646
28.9783	847	28.9783	621
28.9986	879	28.9986	649
29.019	805	29.019	645
29.0393	824	29.0393	628
29.0596	803	29.0596	692
29.0799	839	29.0799	599
29.1002	746	29.1002	666
29.1205	879	29.1205	635
29.1409	803	29.1409	614
29.1612	799	29.1612	591
29.1815	820	29.1815	648
29.2018	745	29.2018	637
29.2221	785	29.2221	603
29.2424	798	29.2424	595
29.2627	782	29.2627	604
29.2831	740	29.2831	609
29.3034	775	29.3034	630
29.3237	759	29.3237	609
29.344	798	29.344	559
29.3643	782	29.3643	579
29.3846	733	29.3846	610
29.4049	727	29.4049	575
29.4253	768	29.4253	600
29.4456	719	29.4456	609
29.4659	663	29.4659	617
29.4862	772	29.4862	577
29.5065	756	29.5065	591
29.5268	686	29.5268	607
29.5471	711	29.5471	602
29.5675	704	29.5675	588
29.5878	687	29.5878	555
29.6081	738	29.6081	576
29.6284	699	29.6284	529
29.6487	685	29.6487	616
29.669	704	29.669	568
29.6894	683	29.6894	562
29.7097	712	29.7097	554
29.73	685	29.73	545
29.7503	724	29.7503	558
29.7706	677	29.7706	551
29.7909	689	29.7909	525
29.8112	693	29.8112	534
29.8316	704	29.8316	531
29.8519	700	29.8519	579
29.8722	654	29.8722	534
29.8925	654	29.8925	535
29.9128	659	29.9128	570
29.9331	670	29.9331	525
29.9534	610	29.9534	593
29.9738	623	29.9738	555
29.9941	636	29.9941	519
30.0144	625	30.0144	516
30.0347	690	30.0347	517
30.055	626	30.055	539
30.0753	647	30.0753	518
30.0957	637	30.0957	546
30.116	654	30.116	578
30.1363	653	30.1363	529
30.1566	640	30.1566	508
30.1769	629	30.1769	483
30.1972	609	30.1972	528
30.2175	622	30.2175	490
30.2379	628	30.2379	492
30.2582	591	30.2582	522
30.2785	601	30.2785	518
30.2988	553	30.2988	473
30.3191	579	30.3191	499
30.3394	609	30.3394	480
30.3597	593	30.3597	505
30.3801	600	30.3801	506
30.4004	617	30.4004	507
30.4207	580	30.4207	462
30.441	577	30.441	495
30.4613	596	30.4613	516
30.4816	598	30.4816	467
30.502	557	30.502	488
30.5223	576	30.5223	503
30.5426	588	30.5426	501
30.5629	588	30.5629	487
30.5832	613	30.5832	496
30.6035	585	30.6035	490
30.6238	667	30.6238	489
30.6442	584	30.6442	498
30.6645	596	30.6645	493
30.6848	585	30.6848	466
30.7051	516	30.7051	520
30.7254	588	30.7254	479
30.7457	589	30.7457	509
30.766	562	30.766	510
30.7864	569	30.7864	489
30.8067	538	30.8067	444
30.827	551	30.827	501
30.8473	601	30.8473	524
30.8676	535	30.8676	508
30.8879	570	30.8879	484
30.9083	551	30.9083	480
30.9286	577	30.9286	485
30.9489	550	30.9489	487
30.9692	529	30.9692	505
30.9895	589	30.9895	507
31.0098	549	31.0098	473
31.0301	537	31.0301	472
31.0505	549	31.0505	449
31.0708	574	31.0708	452
31.0911	589	31.0911	465
31.1114	576	31.1114	512
31.1317	550	31.1317	461
31.152	528	31.152	438
31.1723	501	31.1723	463
31.1927	506	31.1927	484
31.213	555	31.213	467
31.2333	532	31.2333	458
31.2536	502	31.2536	449
31.2739	488	31.2739	479
31.2942	517	31.2942	481
31.3145	577	31.3145	471
31.3349	522	31.3349	483
31.3552	589	31.3552	440
31.3755	541	31.3755	450
31.3958	548	31.3958	458
31.4161	526	31.4161	463
31.4364	519	31.4364	437
31.4568	556	31.4568	479
31.4771	545	31.4771	488
31.4974	523	31.4974	455
31.5177	541	31.5177	483
31.538	448	31.538	450
31.5583	531	31.5583	439
31.5786	499	31.5786	441
31.599	486	31.599	414
31.6193	492	31.6193	440
31.6396	553	31.6396	472
31.6599	533	31.6599	450
31.6802	518	31.6802	463
31.7005	501	31.7005	467
31.7208	534	31.7208	455
31.7412	526	31.7412	470
31.7615	531	31.7615	462
31.7818	581	31.7818	427
31.8021	482	31.8021	482
31.8224	480	31.8224	468
31.8427	495	31.8427	477
31.8631	509	31.8631	421
31.8834	477	31.8834	447
31.9037	541	31.9037	450
31.924	502	31.924	449
31.9443	494	31.9443	429
31.9646	515	31.9646	383
31.9849	506	31.9849	448
32.0053	474	32.0053	445
32.0256	494	32.0256	439
32.0459	552	32.0459	444
32.0662	492	32.0662	450
32.0865	512	32.0865	429
32.1068	471	32.1068	462
32.1271	539	32.1271	486
32.1475	513	32.1475	427
32.1678	489	32.1678	393
32.1881	492	32.1881	450
32.2084	477	32.2084	451
32.2287	507	32.2287	434
32.249	504	32.249	401
32.2694	490	32.2694	422
32.2897	502	32.2897	456
32.31	503	32.31	417
32.3303	511	32.3303	412
32.3506	471	32.3506	424
32.3709	480	32.3709	420
32.3912	485	32.3912	429
32.4116	509	32.4116	462
32.4319	502	32.4319	418
32.4522	468	32.4522	428
32.4725	514	32.4725	432
32.4928	442	32.4928	400
32.5131	476	32.5131	454
32.5334	470	32.5334	406
32.5538	455	32.5538	419
32.5741	485	32.5741	445
32.5944	458	32.5944	448
32.6147	463	32.6147	410
32.635	474	32.635	423
32.6553	506	32.6553	433
32.6756	464	32.6756	430
32.696	427	32.696	431
32.7163	476	32.7163	428
32.7366	478	32.7366	419
32.7569	455	32.7569	434
32.7772	499	32.7772	385
32.7975	510	32.7975	423
32.8179	473	32.8179	448
32.8382	509	32.8382	408
32.8585	480	32.8585	440
32.8788	481	32.8788	421
32.8991	462	32.8991	421
32.9194	505	32.9194	389
32.9397	442	32.9397	381
32.9601	470	32.9601	405
32.9804	451	32.9804	414
33.0007	459	33.0007	375
33.021	468	33.021	405
33.0413	491	33.0413	403
33.0616	461	33.0616	427
33.0819	481	33.0819	388
33.1023	434	33.1023	400
33.1226	487	33.1226	419
33.1429	413	33.1429	387
33.1632	459	33.1632	385
33.1835	488	33.1835	428
33.2038	467	33.2038	413
33.2242	452	33.2242	433
33.2445	467	33.2445	384
33.2648	462	33.2648	381
33.2851	484	33.2851	429
33.3054	430	33.3054	397
33.3257	461	33.3257	414
33.346	432	33.346	430
33.3664	444	33.3664	409
33.3867	466	33.3867	431
33.407	464	33.407	398
33.4273	440	33.4273	402
33.4476	483	33.4476	358
33.4679	456	33.4679	377
33.4882	460	33.4882	436
33.5086	465	33.5086	427
33.5289	410	33.5289	386
33.5492	436	33.5492	392
33.5695	443	33.5695	424
33.5898	473	33.5898	398
33.6101	442	33.6101	374
33.6305	463	33.6305	415
33.6508	431	33.6508	402
33.6711	434	33.6711	393
33.6914	446	33.6914	393
33.7117	451	33.7117	383
33.732	478	33.732	394
33.7523	427	33.7523	366
33.7727	456	33.7727	400
33.793	456	33.793	415
33.8133	478	33.8133	372
33.8336	429	33.8336	397
33.8539	448	33.8539	376
33.8742	480	33.8742	397
33.8945	449	33.8945	410
33.9149	470	33.9149	378
33.9352	438	33.9352	387
33.9555	423	33.9555	367
33.9758	439	33.9758	404
33.9961	376	33.9961	419
34.0164	458	34.0164	365
34.0368	416	34.0368	393
34.0571	405	34.0571	357
34.0774	427	34.0774	393
34.0977	459	34.0977	375
34.118	442	34.118	333
34.1383	416	34.1383	403
34.1586	430	34.1586	390
34.179	444	34.179	407
34.1993	418	34.1993	404
34.2196	447	34.2196	428
34.2399	411	34.2399	382
34.2602	425	34.2602	361
34.2805	422	34.2805	378
34.3008	431	34.3008	408
34.3212	423	34.3212	424
34.3415	447	34.3415	384
34.3618	418	34.3618	400
34.3821	442	34.3821	393
34.4024	425	34.4024	384
34.4227	412	34.4227	383
34.443	377	34.443	383
34.4634	412	34.4634	373
34.4837	440	34.4837	386
34.504	416	34.504	352
34.5243	378	34.5243	364
34.5446	426	34.5446	363
34.5649	448	34.5649	378
34.5853	424	34.5853	380
34.6056	398	34.6056	363
34.6259	442	34.6259	390
34.6462	456	34.6462	385
34.6665	417	34.6665	352
34.6868	433	34.6868	368
34.7071	405	34.7071	378
34.7275	426	34.7275	373
34.7478	427	34.7478	386
34.7681	445	34.7681	329
34.7884	400	34.7884	376
34.8087	409	34.8087	353
34.829	411	34.829	355
34.8493	454	34.8493	383
34.8697	382	34.8697	399
34.89	418	34.89	368
34.9103	453	34.9103	338
34.9306	409	34.9306	392
34.9509	415	34.9509	382
34.9712	414	34.9712	360
34.9916	393	34.9916	348
35.0119	425	35.0119	384
35.0322	389	35.0322	361
35.0525	393	35.0525	374
35.0728	419	35.0728	417
35.0931	425	35.0931	363
35.1134	426	35.1134	371
35.1338	402	35.1338	373
35.1541	400	35.1541	367
35.1744	436	35.1744	370
35.1947	405	35.1947	378
35.215	404	35.215	349
35.2353	405	35.2353	387
35.2556	415	35.2556	434
35.276	405	35.276	338
35.2963	423	35.2963	359
35.3166	403	35.3166	375
35.3369	422	35.3369	380
35.3572	414	35.3572	390
35.3775	372	35.3775	356
35.3979	416	35.3979	315
35.4182	392	35.4182	355
35.4385	414	35.4385	388
35.4588	361	35.4588	405
35.4791	424	35.4791	328
35.4994	412	35.4994	390
35.5197	423	35.5197	381
35.5401	428	35.5401	401
35.5604	396	35.5604	369
35.5807	404	35.5807	369
35.601	390	35.601	331
35.6213	421	35.6213	373
35.6416	378	35.6416	347
35.6619	404	35.6619	360
35.6823	403	35.6823	349
35.7026	404	35.7026	344
35.7229	411	35.7229	395
35.7432	379	35.7432	387
35.7635	413	35.7635	377
35.7838	371	35.7838	362
35.8041	388	35.8041	395
35.8245	438	35.8245	341
35.8448	419	35.8448	372
35.8651	418	35.8651	366
35.8854	445	35.8854	376
35.9057	391	35.9057	341
35.926	425	35.926	338
35.9464	427	35.9464	357
35.9667	402	35.9667	348
35.987	370	35.987	392
36.0073	402	36.0073	378
36.0276	379	36.0276	352
36.0479	381	36.0479	368
36.0682	376	36.0682	369
36.0886	403	36.0886	371
36.1089	403	36.1089	375
36.1292	418	36.1292	348
36.1495	405	36.1495	406
36.1698	392	36.1698	396
36.1901	394	36.1901	360
36.2104	422	36.2104	330
36.2308	383	36.2308	393
36.2511	376	36.2511	359
36.2714	397	36.2714	351
36.2917	381	36.2917	356
36.312	372	36.312	365
36.3323	421	36.3323	373
36.3527	380	36.3527	372
36.373	391	36.373	403
36.3933	406	36.3933	383
36.4136	432	36.4136	349
36.4339	385	36.4339	347
36.4542	401	36.4542	347
36.4745	375	36.4745	355
36.4949	382	36.4949	394
36.5152	372	36.5152	335
36.5355	408	36.5355	355
36.5558	365	36.5558	336
36.5761	405	36.5761	362
36.5964	383	36.5964	344
36.6167	376	36.6167	360
36.6371	390	36.6371	405
36.6574	375	36.6574	364
36.6777	395	36.6777	367
36.698	416	36.698	339
36.7183	407	36.7183	302
36.7386	362	36.7386	347
36.759	394	36.759	342
36.7793	391	36.7793	342
36.7996	373	36.7996	342
36.8199	388	36.8199	349
36.8402	371	36.8402	365
36.8605	383	36.8605	359
36.8808	393	36.8808	349
36.9012	367	36.9012	350
36.9215	358	36.9215	345
36.9418	367	36.9418	374
36.9621	381	36.9621	337
36.9824	380	36.9824	323
37.0027	381	37.0027	350
37.023	396	37.023	333
37.0434	380	37.0434	315
37.0637	435	37.0637	363
37.084	396	37.084	385
37.1043	398	37.1043	338
37.1246	403	37.1246	326
37.1449	359	37.1449	344
37.1652	404	37.1652	374
37.1856	418	37.1856	387
37.2059	357	37.2059	361
37.2262	393	37.2262	365
37.2465	402	37.2465	328
37.2668	383	37.2668	323
37.2871	361	37.2871	319
37.3075	406	37.3075	342
37.3278	360	37.3278	329
37.3481	344	37.3481	376
37.3684	355	37.3684	353
37.3887	418	37.3887	355
37.409	377	37.409	321
37.4293	387	37.4293	360
37.4497	380	37.4497	344
37.47	364	37.47	361
37.4903	348	37.4903	356
37.5106	384	37.5106	355
37.5309	359	37.5309	352
37.5512	385	37.5512	367
37.5715	357	37.5715	335
37.5919	387	37.5919	333
37.6122	381	37.6122	323
37.6325	378	37.6325	328
37.6528	348	37.6528	367
37.6731	384	37.6731	363
37.6934	358	37.6934	347
37.7138	348	37.7138	346
37.7341	368	37.7341	372
37.7544	386	37.7544	350
37.7747	385	37.7747	348
37.795	337	37.795	326
37.8153	387	37.8153	351
37.8356	349	37.8356	331
37.856	375	37.856	362
37.8763	354	37.8763	362
37.8966	386	37.8966	297
37.9169	389	37.9169	352
37.9372	402	37.9372	328
37.9575	378	37.9575	366
37.9778	403	37.9778	326
37.9982	398	37.9982	354
38.0185	345	38.0185	353
38.0388	375	38.0388	322
38.0591	378	38.0591	342
38.0794	366	38.0794	319
38.0997	354	38.0997	336
38.1201	375	38.1201	353
38.1404	319	38.1404	350
38.1607	363	38.1607	314
38.181	394	38.181	342
38.2013	396	38.2013	354
38.2216	362	38.2216	342
38.2419	357	38.2419	347
38.2623	332	38.2623	343
38.2826	378	38.2826	361
38.3029	362	38.3029	362
38.3232	352	38.3232	355
38.3435	385	38.3435	332
38.3638	375	38.3638	358
38.3841	406	38.3841	308
38.4045	369	38.4045	322
38.4248	376	38.4248	314
38.4451	369	38.4451	289
38.4654	354	38.4654	346
38.4857	372	38.4857	321
38.506	371	38.506	327
38.5264	347	38.5264	356
38.5467	394	38.5467	331
38.567	356	38.567	323
38.5873	381	38.5873	338
38.6076	400	38.6076	298
38.6279	375	38.6279	371
38.6482	379	38.6482	331
38.6686	351	38.6686	333
38.6889	354	38.6889	371
38.7092	368	38.7092	308
38.7295	346	38.7295	366
38.7498	352	38.7498	351
38.7701	368	38.7701	337
38.7904	371	38.7904	305
38.8108	327	38.8108	331
38.8311	355	38.8311	318
38.8514	351	38.8514	326
38.8717	356	38.8717	329
38.892	349	38.892	370
38.9123	361	38.9123	321
38.9326	396	38.9326	320
38.953	339	38.953	341
38.9733	339	38.9733	336
38.9936	375	38.9936	327
39.0139	331	39.0139	347
39.0342	351	39.0342	326
39.0545	369	39.0545	321
39.0749	376	39.0749	320
39.0952	334	39.0952	341
39.1155	327	39.1155	336
39.1358	382	39.1358	320
39.1561	375	39.1561	350
39.1764	322	39.1764	342
39.1967	356	39.1967	327
39.2171	379	39.2171	310
39.2374	382	39.2374	343
39.2577	353	39.2577	332
39.278	315	39.278	331
39.2983	355	39.2983	332
39.3186	355	39.3186	307
39.3389	371	39.3389	332
39.3593	335	39.3593	340
39.3796	306	39.3796	340
39.3999	371	39.3999	311
39.4202	371	39.4202	339
39.4405	383	39.4405	317
39.4608	349	39.4608	329
39.4812	357	39.4812	325
39.5015	331	39.5015	336
39.5218	346	39.5218	320
39.5421	333	39.5421	335
39.5624	364	39.5624	315
39.5827	375	39.5827	327
39.603	367	39.603	327
39.6234	358	39.6234	314
39.6437	359	39.6437	309
39.664	383	39.664	357
39.6843	315	39.6843	343
39.7046	334	39.7046	293
39.7249	355	39.7249	363
39.7452	364	39.7452	330
39.7656	338	39.7656	348
39.7859	348	39.7859	327
39.8062	376	39.8062	308
39.8265	371	39.8265	298
39.8468	368	39.8468	330
39.8671	356	39.8671	347
39.8875	380	39.8875	309
39.9078	334	39.9078	337
39.9281	365	39.9281	342
39.9484	331	39.9484	307
39.9687	333	39.9687	353
39.989	337	39.989	318
40.0093	392	40.0093	324
	259
	282
	267
	244
	274
	265
	270
	269
	242
	254
	269
	248
	266
	265
	258
	247
	264
	238
	229
	266
	253
	270
	266
	267
	249
	269
	260
	245
	284
	248
	257
	231
	272
	279
	263
	272
	272
	249
	292
	266
	259
	236
	246
	229
	290
	243
	269
	257
	281
	237
	257
	246
	290
	234
	257
	276
	254
	272
	260
	275
	250
	266
	273
	268
	253
	261
	250
	287
	239
	288
	265
	256
	288
	273
	268
	254
	272
	279
	280
	288
	277
	268
	255
	290
	295
	276
	246
	286
	262
	259
	244
	264
	293
	258
	231
	261
	271
	279
	273
	280
	281
	238
	262
	282
	283
	279
	252
	277
	283
	269
	229
	287
	270
	251
	278
	287
	262
	232
	262
	270
	285
	261
	274
	249
	267
[truncated: 367 more rows]

## Sheet: Figure 1f
N2 adsorption and pore-size distribution profile
Relative Pressure (P/Po)	Quantity Adsorbed (cm³/g STP)	Pore Width (nm)	dV/dlog(W) Pore Volume (cm³/g)
0.000168237	25.7509	1.34405	2.90376
0.00022147	45.1549	1.3798	0.14442
0.000297156	63.8813	1.41554	0
0.000369526	82.9712	1.45129	1.81961
0.000482857	101.607	1.48703	3.31252
0.000694831	120.659	1.52278	3.52396
0.00124	141.955	1.55853	2.68755
0.00244	160.654	1.59427	1.45463
0.00283	164.534	1.63001	0.46093
0.00674	186.928	1.66576	0
0.00914	194.318	1.70151	0
0.01704	206.902	1.73726	0
0.02443	212.697	1.773	0
0.03236	216.753	1.80875	0
0.03679	218.522	1.84449	0
0.04278	220.509	1.88024	0
0.04854	222.19	1.91599	0
0.05142	222.941	1.95173	0
0.0543	223.603	1.98748	0.04858
0.05998	224.856	2.02322	0.12146
0.06287	225.504	2.05897	0.18446
0.06576	226.059	2.09472	0.19377
0.07141	227.039	2.13046	0.20255
0.07434	227.589	2.16621	0.12883
0.07722	228.012	2.2377	0.10682
0.08283	228.868	2.30919	0.10222
0.08864	229.684	2.38068	0.06558
0.09159	230.07	2.45218	0.04128
0.09441	230.436	2.52367	0.05488
0.0999	231.108	2.59516	0.06264
0.12247	233.335	2.66665	0.0477
0.14624	235.245	2.73814	0.04064
0.16929	236.826	2.80964	0.06042
0.19221	238.183	2.88113	0.03971
0.21516	239.312	2.95262	0
0.23804	240.356	3.02411	0.04435
0.26109	241.249	3.0956	0.05441
0.28403	242.088	3.1671	0
0.30698	242.792	3.23859	0.02592
0.32995	243.505	3.31008	0.04031
0.35283	244.101	3.38157	0.03837
0.37578	244.658	3.45306	0
0.39884	245.215	3.52456	0
0.42177	245.669	3.59605	0.00497
0.44483	246.132	3.66754	0.00963
0.46772	246.588	3.73903	0
0.49082	247.003	3.81052	0
0.50267	247.172	3.88202	0
0.51412	247.335	3.95351	0
0.53654	247.714	4.025	0
0.55996	248.033	4.09649	0
0.58263	248.44	4.16798	0
0.59473	248.631	4.23948	0
0.60626	248.84	4.31097	0
0.62861	249.149	4.38246	0
0.65179	249.545	4.45395	0
0.67494	249.932	4.52544	0
0.68671	250.162	4.59694	0
0.69805	250.393	4.66843	0
0.7098	250.621	4.73992	0
0.72127	250.859	4.81141	0
0.73266	251.107	4.8829	0
0.74436	251.371	4.9544	0
0.76658	251.861	5.02589	0
0.78987	252.477	5.20462	0
0.81262	253.226	5.49059	0
0.83572	254.102	5.77655	0
0.84785	254.584	6.09827	0
0.85934	255.117	6.41998	0
0.8816	256.427	6.7417	0
0.89381	257.296	7.09916	0
0.90532	258.156	7.45662	0
0.91686	259.296	7.84982	0
0.92835	260.655	8.27877	0
0.93986	262.281	8.70773	0.00502
0.95113	264.357	9.13668	0.00594
0.9728	270.104	9.63712	0.01172
0.99135	281.372	10.1376	0.013
0.99679	293.291	10.638	0.00795
0.99679	293.291	11.2099	0.00703
0.97959	280.695	11.7819	0.01378
0.93297	267.181	12.3896	0.01794
0.88972	262.987	13.033	0.01443
0.86744	261.573	13.6764	0.01586
0.84707	260.738	14.3913	0.01718
0.82652	259.956	15.1063	0.01706
0.78724	258.855	15.8927	0.02416
0.74726	258.008	16.7148	0.02324
0.70694	257.323	17.5727	0.01653
0.66698	256.683	18.4664	0.01935
0.62676	256.173	19.3958	0.01968
0.58678	255.609	20.3967	0.02066
0.54649	255.07	21.4333	0.02249
0.50657	254.248	22.5057	0.02473
0.46806	247.74	23.6496	0.0247
0.42611	246.095	24.8292	0.02162
0.36749	244.775
0.30669	243.271
0.26576	242.001
0.22569	240.44
0.14539	236.066
0.10884	232.957

## Sheet: Figure 1g
The r space distributions calculated from the k2-weighted Cu K-edge EXAFS spectra of TpPa-Cu(II)-COF(10.76wt%) and Cu foil (without phase correction)
Cu foil		TpPa-Cu(II)(10.76wt%)
R (anstrom)	|χ(R)| ( Å-3)	R (anstrom)	|χ(R)| (Å-3)
0	0.02126	0	0.00323
0.03068	0.02133	0.03068	0.00926
0.06136	0.02144	0.06136	0.01717
0.09204	0.02129	0.09204	0.02434
0.12272	0.02056	0.12272	0.03033
0.1534	0.01898	0.1534	0.035
0.18408	0.01646	0.18408	0.03849
0.21476	0.01331	0.21476	0.04132
0.24544	0.01072	0.24544	0.04432
0.27612	0.01119	0.27612	0.04842
0.3068	0.01552	0.3068	0.05424
0.33748	0.0217	0.33748	0.06175
0.36816	0.0281	0.36816	0.07038
0.39884	0.0337	0.39884	0.07933
0.42951	0.03772	0.42951	0.0879
0.46019	0.03952	0.46019	0.09574
0.49087	0.03866	0.49087	0.10301
0.52155	0.03488	0.52155	0.11041
0.55223	0.02825	0.55223	0.11902
0.58291	0.01946	0.58291	0.12984
0.61359	0.01173	0.61359	0.14327
0.64427	0.01576	0.64427	0.15881
0.67495	0.02865	0.67495	0.1752
0.70563	0.0431	0.70563	0.19079
0.73631	0.05682	0.73631	0.20406
0.76699	0.06849	0.76699	0.21415
0.79767	0.07707	0.79767	0.22139
0.82835	0.08179	0.82835	0.2278
0.85903	0.08223	0.85903	0.23727
0.88971	0.07845	0.88971	0.2548
0.92039	0.07123	0.92039	0.28454
0.95107	0.06252	0.95107	0.32774
0.98175	0.05617	0.98175	0.38252
1.01243	0.05745	1.01243	0.4451
1.04311	0.0686	1.04311	0.51116
1.07379	0.08662	1.07379	0.57671
1.10447	0.10738	1.10447	0.63855
1.13515	0.12788	1.13515	0.69457
1.16583	0.14598	1.16583	0.74402
1.1965	0.16016	1.1965	0.78753
1.22718	0.16934	1.22718	0.82692
1.25786	0.17294	1.25786	0.86484
1.28854	0.17095	1.28854	0.90391
1.31922	0.16425	1.31922	0.9459
1.3499	0.15512	1.3499	0.99099
1.38058	0.14788	1.38058	1.03738
1.41126	0.14889	1.41126	1.08157
1.44194	0.16394	1.44194	1.11894
1.47262	0.19417	1.47262	1.14452
1.5033	0.23606	1.5033	1.15373
1.53398	0.28465	1.53398	1.14297
1.56466	0.33536	1.56466	1.10999
1.59534	0.38444	1.59534	1.05416
1.62602	0.42926	1.62602	0.97647
1.6567	0.46887	1.6567	0.87951
1.68738	0.50489	1.68738	0.76724
1.71806	0.54261	1.71806	0.64472
1.74874	0.59151	1.74874	0.51783
1.77942	0.66398	1.77942	0.39302
1.8101	0.77151	1.8101	0.27748
1.84078	0.92073	1.84078	0.18051
1.87146	1.11208	1.87146	0.1189
1.90214	1.34113	1.90214	0.11264
1.93282	1.60044	1.93282	0.13981
1.9635	1.88077	1.9635	0.16717
1.99418	2.17176	1.99418	0.18417
2.02485	2.46233	2.02485	0.19045
2.05553	2.74112	2.05553	0.18952
2.08621	2.99694	2.08621	0.1865
2.11689	3.21923	2.11689	0.18644
2.14757	3.39857	2.14757	0.19214
2.17825	3.52714	2.17825	0.20305
2.20893	3.59912	2.20893	0.21615
2.23961	3.61102	2.23961	0.22792
2.27029	3.56188	2.27029	0.23576
2.30097	3.45332	2.30097	0.23842
2.33165	3.2895	2.33165	0.23602
2.36233	3.0769	2.36233	0.22969
2.39301	2.82397	2.39301	0.22116
2.42369	2.54072	2.42369	0.21213
2.45437	2.23821	2.45437	0.20369
2.48505	1.92796	2.48505	0.19585
2.51573	1.62145	2.51573	0.18754
2.54641	1.32964	2.54641	0.17715
2.57709	1.06259	2.57709	0.16305
2.60777	0.82928	2.60777	0.14415
2.63845	0.63755	2.63845	0.12012
2.66913	0.49369	2.66913	0.09142
2.69981	0.40035	2.69981	0.05929
2.73049	0.35198	2.73049	0.02594
2.76117	0.33371	2.76117	0.01408
2.79184	0.32905	2.79184	0.04412
2.82252	0.32737	2.82252	0.07293
2.8532	0.32426	2.8532	0.0972
2.88388	0.31859	2.88388	0.11602
2.91456	0.31023	2.91456	0.12918
2.94524	0.29903	2.94524	0.13716
2.97592	0.28518	2.97592	0.14095
3.0066	0.27028	3.0066	0.14185
3.03728	0.2588	3.03728	0.14113
3.06796	0.25847	3.06796	0.13969
3.09864	0.27753	3.09864	0.13775
3.12932	0.31898	3.12932	0.13493
3.16	0.37871	3.16	0.13047
3.19068	0.4491	3.19068	0.12367
3.22136	0.5223	3.22136	0.1143
3.25204	0.59151	3.25204	0.10301
3.28272	0.65117	3.28272	0.09169
3.3134	0.69703	3.3134	0.08367
3.34408	0.72627	3.34408	0.08276
3.37476	0.73751	3.37476	0.09039
3.40544	0.73091	3.40544	0.10414
3.43612	0.70802	3.43612	0.12011
3.4668	0.67171	3.4668	0.13505
3.49748	0.62594	3.49748	0.14675
3.52816	0.57543	3.52816	0.15389
3.55884	0.52526	3.55884	0.15588
3.58952	0.48046	3.58952	0.15272
3.62019	0.44547	3.62019	0.14493
3.65087	0.42376	3.65087	0.13343
3.68155	0.41766	3.68155	0.11938
3.71223	0.42856	3.71223	0.10412
3.74291	0.45721	3.74291	0.08895
3.77359	0.50364	3.77359	0.07501
3.80427	0.56692	3.80427	0.06305
3.83495	0.64485	3.83495	0.05335
3.86563	0.73398	3.86563	0.0457
3.89631	0.82989	3.89631	0.03963
3.92699	0.92761	3.92699	0.0348
3.95767	1.022	3.95767	0.03136
3.98835	1.10813	3.98835	0.02989
4.01903	1.18167	4.01903	0.0309
4.04971	1.23914	4.04971	0.03417
4.08039	1.27813	4.08039	0.03894
4.11107	1.29753	4.11107	0.04442
4.14175	1.29751	4.14175	0.05017
4.17243	1.2796	4.17243	0.05605
4.20311	1.24658	4.20311	0.06205
4.23379	1.20223	4.23379	0.06819
4.26447	1.15111	4.26447	0.0743
4.29515	1.09806	4.29515	0.08005
4.32583	1.04769	4.32583	0.08488
4.35651	1.00374	4.35651	0.08821
4.38719	0.96852	4.38719	0.08943
4.41786	0.94265	4.41786	0.08811
4.44854	0.92521	4.44854	0.08399
4.47922	0.91424	4.47922	0.07709
4.5099	0.90755	4.5099	0.06769
4.54058	0.90325	4.54058	0.05638
4.57126	0.90023	4.57126	0.04404
4.60194	0.89808	4.60194	0.03198
4.63262	0.897	4.63262	0.02235
4.6633	0.89737	4.6633	0.01851
4.69398	0.89936	4.69398	0.02106
4.72466	0.90267	4.72466	0.02549
4.75534	0.90639	4.75534	0.02856
4.78602	0.90905	4.78602	0.02903
4.8167	0.90887	4.8167	0.02662
4.84738	0.90405	4.84738	0.0215
4.87806	0.89309	4.87806	0.01422
4.90874	0.87496	4.90874	0.00604
4.93942	0.8493	4.93942	0.00656
4.9701	0.8164	4.9701	0.01556
5.00078	0.77721	5.00078	0.02429
5.03146	0.73321	5.03146	0.03155
5.06214	0.68622	5.06214	0.03675
5.09282	0.63825	5.09282	0.03962
5.1235	0.59118	5.1235	0.04026
5.15418	0.54655	5.15418	0.03918
5.18486	0.50536	5.18486	0.03746
5.21553	0.46794	5.21553	0.03668
5.24621	0.43398	5.24621	0.0384
5.27689	0.4027	5.27689	0.04316
5.30757	0.37313	5.30757	0.0501
5.33825	0.34439	5.33825	0.05784
5.36893	0.31595	5.36893	0.06511
5.39961	0.28766	5.39961	0.07094
5.43029	0.25986	5.43029	0.07466
5.46097	0.23317	5.46097	0.07588
5.49165	0.20842	5.49165	0.07446
5.52233	0.18633	5.52233	0.07047
5.55301	0.16733	5.55301	0.06419
5.58369	0.1513	5.58369	0.05602
5.61437	0.13759	5.61437	0.04649
5.64505	0.12514	5.64505	0.03619
5.67573	0.11284	5.67573	0.02571
5.70641	0.09975	5.70641	0.01566
5.73709	0.08535	5.73709	0.0067
5.76777	0.06951	5.76777	0.00332
5.79845	0.05255	5.79845	0.00891
5.82913	0.0352	5.82913	0.0137
5.85981	0.01931	5.85981	0.01702
5.89049	0.01351	5.89049	0.01897
5.92117	0.0244	5.92117	0.01983
5.95185	0.03835	5.95185	0.02
5.98253	0.05136	5.98253	0.0199
6.0132	0.06272	6.0132	0.01991
6.04388	0.07235	6.04388	0.02023
6.07456	0.08035	6.07456	0.02086
6.10524	0.08691	6.10524	0.02164
6.13592	0.0922	6.13592	0.02236
6.1666	0.09625	6.1666	0.02292
6.19728	0.09902	6.19728	0.02334
6.22796	0.10035	6.22796	0.02377
6.25864	0.10016	6.25864	0.02445
6.28932	0.0986	6.28932	0.0256
6.32	0.09623	6.32	0.02731
6.35068	0.09429	6.35068	0.02949
6.38136	0.09472	6.38136	0.03188
6.41204	0.09973	6.41204	0.03416
6.44272	0.11072	6.44272	0.03597
6.4734	0.12759	6.4734	0.03703
6.50408	0.14894	6.50408	0.0371
6.53476	0.17286	6.53476	0.03603
6.56544	0.19738	6.56544	0.03377
6.59612	0.22064	6.59612	0.03034
6.6268	0.24098	6.6268	0.02583
6.65748	0.25693	6.65748	0.02043
6.68816	0.26725	6.68816	0.01436
6.71884	0.27098	6.71884	0.0079
6.74952	0.26746	6.74952	0.00146
6.7802	0.25636	6.7802	0.00519
6.81087	0.23772	6.81087	0.01113
6.84155	0.21198	6.84155	0.0164
6.87223	0.18003	6.87223	0.02079
6.90291	0.14339	6.90291	0.02417
6.93359	0.10496	6.93359	0.02646
6.96427	0.07204	6.96427	0.02766
6.99495	0.06393	6.99495	0.02782
7.02563	0.09044	7.02563	0.02705
7.05631	0.13173	7.05631	0.02551
7.08699	0.17588	7.08699	0.02339
7.11767	0.2186	7.11767	0.02089
7.14835	0.25783	7.14835	0.01823
7.17903	0.29232	7.17903	0.01561
7.20971	0.32128	7.20971	0.0132
7.24039	0.34426	7.24039	0.01117
7.27107	0.36109	7.27107	0.00961
7.30175	0.37186	7.30175	0.00857
7.33243	0.37685	7.33243	0.00801
7.36311	0.37653	7.36311	0.00781
7.39379	0.37148	7.39379	0.00785
7.42447	0.36235	7.42447	0.00798
7.45515	0.34986	7.45515	0.00811
7.48583	0.33472	7.48583	0.00815
7.51651	0.31765	7.51651	0.00807
7.54719	0.29935	7.54719	0.00784
7.57787	0.28054	7.57787	0.00748
7.60854	0.26187	7.60854	0.00707
7.63922	0.24401	7.63922	0.00674
7.6699	0.22756	7.6699	0.00662
7.70058	0.213	7.70058	0.0068
7.73126	0.20067	7.73126	0.00726
7.76194	0.19061	7.76194	0.00786
7.79262	0.18259	7.79262	0.00842
7.8233	0.17609	7.8233	0.0088
7.85398	0.1704	7.85398	0.00888
7.88466	0.16473	7.88466	0.00859
7.91534	0.1584	7.91534	0.00791
7.94602	0.15089	7.94602	0.00686
7.9767	0.14193	7.9767	0.00555
8.00738	0.13157	8.00738	0.00418
8.03806	0.1202	8.03806	0.00335
8.06874	0.10859	8.06874	0.00388
8.09942	0.09795	8.09942	0.00559
8.1301	0.0898	8.1301	0.00781
8.16078	0.0857	8.16078	0.01021
8.19146	0.08643	8.19146	0.01268
8.22214	0.09151	8.22214	0.01514
8.25282	0.09946	8.25282	0.01754
8.2835	0.10861	8.2835	0.01982
8.31418	0.11759	8.31418	0.02191
8.34486	0.12547	8.34486	0.02374
8.37554	0.13169	8.37554	0.02521
8.40621	0.13604	8.40621	0.02625
8.43689	0.13854	8.43689	0.02678
8.46757	0.13944	8.46757	0.02677
8.49825	0.13913	8.49825	0.02619
8.52893	0.13808	8.52893	0.02508
8.55961	0.13682	8.55961	0.02349
8.59029	0.13581	8.59029	0.02153
8.62097	0.1354	8.62097	0.01932
8.65165	0.13576	8.65165	0.01702
8.68233	0.13689	8.68233	0.01478
8.71301	0.13862	8.71301	0.01275
8.74369	0.14065	8.74369	0.01107
8.77437	0.14266	8.77437	0.00986
8.80505	0.14431	8.80505	0.00922
8.83573	0.1453	8.83573	0.00925
8.86641	0.14535	8.86641	0.00996
8.89709	0.14428	8.89709	0.01128
8.92777	0.14192	8.92777	0.01307
8.95845	0.13817	8.95845	0.01514
8.98913	0.13297	8.98913	0.01732
9.01981	0.12631	9.01981	0.01943
9.05049	0.11824	9.05049	0.02129
9.08117	0.10885	9.08117	0.0228
9.11185	0.09834	9.11185	0.02387
9.14253	0.08698	9.14253	0.02452
9.17321	0.0752	9.17321	0.02482
9.20388	0.06366	9.20388	0.02495
9.23456	0.05338	9.23456	0.02517
9.26524	0.04585	9.26524	0.02572
9.29592	0.04281	9.29592	0.02681
9.3266	0.0449	9.3266	0.02848
9.35728	0.05086	9.35728	0.03061
9.38796	0.05866	9.38796	0.03298
9.41864	0.06671	9.41864	0.03528
9.44932	0.07399	9.44932	0.03726
9.48	0.07988	9.48	0.03867
9.51068	0.08399	9.51068	0.03935
9.54136	0.08613	9.54136	0.0392
9.57204	0.08628	9.57204	0.03817
9.60272	0.08456	9.60272	0.0363
9.6334	0.08129	9.6334	0.0337
9.66408	0.07695	9.66408	0.0305
9.69476	0.07225	9.69476	0.02691
9.72544	0.06809	9.72544	0.02318
9.75612	0.06548	9.75612	0.01961
9.7868	0.06519	9.7868	0.01656
9.81748	0.06749	9.81748	0.01439
9.84816	0.07193	9.84816	0.01333
9.87884	0.07764	9.87884	0.01327
9.90952	0.08363	9.90952	0.01382
9.9402	0.08903	9.9402	0.01452
9.97088	0.09317	9.97088	0.01505

## Sheet: Figure 1h
the wavelet analysis calculated from the k2-weighted Cu K-edge EXAFS spectra of TpPa-Cu(II)-COF(10.76wt%) and Cu foil (without phase correction)
Cu foil			TpPa-Cu(II)-COF(10.76wt%)
k ( Å-1)	R ( Å)	Intensity	k ( Å-1)	R ( Å)	Intensity
-13.9	0	0.0118	-13.9	0	0.00735
-13.9	0.02158	0.02434	-13.9	0.02158	0.01521
-13.9	0.04317	0.03371	-13.9	0.04317	0.02125
-13.9	0.06475	0.03984	-13.9	0.06475	0.02532
-13.9	0.08633	0.04375	-13.9	0.08633	0.02781
-13.9	0.10791	0.04581	-13.9	0.10791	0.02873
-13.9	0.1295	0.04629	-13.9	0.1295	0.02812
-13.9	0.15108	0.04545	-13.9	0.15108	0.02622
-13.9	0.17266	0.04353	-13.9	0.17266	0.02351
-13.9	0.19425	0.04081	-13.9	0.19425	0.02062
-13.9	0.21583	0.03757	-13.9	0.21583	0.01823
-13.9	0.23741	0.03401	-13.9	0.23741	0.01668
-13.9	0.25899	0.03031	-13.9	0.25899	0.01581
-13.9	0.28058	0.02659	-13.9	0.28058	0.01505
-13.9	0.30216	0.02294	-13.9	0.30216	0.01392
-13.9	0.32374	0.01943	-13.9	0.32374	0.01219
-13.9	0.34532	0.01611	-13.9	0.34532	0.00992
-13.9	0.36691	0.01308	-13.9	0.36691	0.00734
-13.9	0.38849	0.01041	-13.9	0.38849	0.00478
-13.9	0.41007	0.00817	-13.9	0.41007	0.00264
-13.9	0.43166	0.00638	-13.9	0.43166	0.00158
-13.9	0.45324	0.00502	-13.9	0.45324	0.00188
-13.9	0.47482	0.00402	-13.9	0.47482	0.00227
-13.9	0.4964	0.00326	-13.9	0.4964	0.00227
-13.9	0.51799	0.00263	-13.9	0.51799	0.00189
-13.9	0.53957	0.00208	-13.9	0.53957	0.00134
-13.9	0.56115	0.00158	-13.9	0.56115	0.00107
-13.9	0.58273	0.00114	-13.9	0.58273	0.00147
-13.9	0.60432	0.000796141	-13.9	0.60432	0.00215
-13.9	0.6259	0.000558889	-13.9	0.6259	0.0028
-13.9	0.64748	0.00043963	-13.9	0.64748	0.00334
-13.9	0.66907	0.000401083	-13.9	0.66907	0.00373
-13.9	0.69065	0.000386567	-13.9	0.69065	0.00399
-13.9	0.71223	0.000367917	-13.9	0.71223	0.00414
-13.9	0.73381	0.000344885	-13.9	0.73381	0.00421
-13.9	0.7554	0.000327844	-13.9	0.7554	0.00421
-13.9	0.77698	0.000324819	-13.9	0.77698	0.00415
-13.9	0.79856	0.000334995	-13.9	0.79856	0.00404
-13.9	0.82014	0.000350991	-13.9	0.82014	0.00389
-13.9	0.84173	0.000365006	-13.9	0.84173	0.00371
-13.9	0.86331	0.000372119	-13.9	0.86331	0.0035
-13.9	0.88489	0.000370421	-13.9	0.88489	0.00325
-13.9	0.90648	0.000360078	-13.9	0.90648	0.00299
-13.9	0.92806	0.000342395	-13.9	0.92806	0.00272
-13.9	0.94964	0.00031915	-13.9	0.94964	0.00244
-13.9	0.97122	0.000292187	-13.9	0.97122	0.00216
-13.9	0.99281	0.000263186	-13.9	0.99281	0.0019
-13.9	1.01439	0.000233565	-13.9	1.01439	0.00164
-13.9	1.03597	0.000204448	-13.9	1.03597	0.00141
-13.9	1.05755	0.000176677	-13.9	1.05755	0.00119
-13.9	1.07914	0.000150842	-13.9	1.07914	0.000998533
-13.9	1.10072	0.000127314	-13.9	1.10072	0.000828122
-13.9	1.1223	0.000106285	-13.9	1.1223	0.000679976
-13.9	1.14389	8.7805e-05	-13.9	1.14389	0.000552998
-13.9	1.16547	7.18144e-05	-13.9	1.16547	0.000445607
-13.9	1.18705	5.81757e-05	-13.9	1.18705	0.000355913
-13.9	1.20863	4.66984e-05	-13.9	1.20863	0.000281881
-13.9	1.23022	3.71618e-05	-13.9	1.23022	0.000221454
-13.9	1.2518	2.9332e-05	-13.9	1.2518	0.000172646
-13.9	1.27338	2.2976e-05	-13.9	1.27338	0.000133611
-13.9	1.29496	1.78711e-05	-13.9	1.29496	0.000102683
-13.9	1.31655	1.38117e-05	-13.9	1.31655	7.83906e-05
-13.9	1.33813	1.06135e-05	-13.9	1.33813	5.94682e-05
-13.9	1.35971	8.11496e-06	-13.9	1.35971	4.48428e-05
-13.9	1.38129	6.17782e-06	-13.9	1.38129	3.36211e-05
-13.9	1.40288	4.68584e-06	-13.9	1.40288	2.50704e-05
-13.9	1.42446	3.5432e-06	-13.9	1.42446	1.85972e-05
-13.9	1.44604	2.67213e-06	-13.9	1.44604	1.3727e-05
-13.9	1.46763	2.01053e-06	-13.9	1.46763	1.00841e-05
-13.9	1.48921	1.50945e-06	-13.9	1.48921	7.37427e-06
-13.9	1.51079	1.13078e-06	-13.9	1.51079	5.3691e-06
-13.9	1.53237	8.4511e-07	-13.9	1.53237	3.89277e-06
-13.9	1.55396	6.29953e-07	-13.9	1.55396	2.81098e-06
-13.9	1.57554	4.68176e-07	-13.9	1.57554	2.02191e-06
-13.9	1.59712	3.46774e-07	-13.9	1.59712	1.44885e-06
-13.9	1.61871	2.55889e-07	-13.9	1.61871	1.03443e-06
-13.9	1.64029	1.88047e-07	-13.9	1.64029	7.35923e-07
-13.9	1.66187	1.37579e-07	-13.9	1.66187	5.21755e-07
-13.9	1.68345	1.00183e-07	-13.9	1.68345	3.68669e-07
-13.9	1.70504	7.25949e-08	-13.9	1.70504	2.59643e-07
-13.9	1.72662	5.23389e-08	-13.9	1.72662	1.82269e-07
-13.9	1.7482	3.75413e-08	-13.9	1.7482	1.27547e-07
-13.9	1.76978	2.67881e-08	-13.9	1.76978	8.89751e-08
-13.9	1.79137	1.90161e-08	-13.9	1.79137	6.18756e-08
-13.9	1.81295	1.34295e-08	-13.9	1.81295	4.2898e-08
-13.9	1.83453	9.4358e-09	-13.9	1.83453	2.96501e-08
-13.9	1.85612	6.5965e-09	-13.9	1.85612	2.04312e-08
-13.9	1.8777	4.58883e-09	-13.9	1.8777	1.4036e-08
-13.9	1.89928	3.17678e-09	-13.9	1.89928	9.61325e-09
-13.9	1.92086	2.18883e-09	-13.9	1.92086	6.5641e-09
-13.9	1.94245	1.50115e-09	-13.9	1.94245	4.46843e-09
-13.9	1.96403	1.02487e-09	-13.9	1.96403	3.03252e-09
-13.9	1.98561	6.96604e-10	-13.9	1.98561	2.05173e-09
-13.9	2.00719	4.71435e-10	-13.9	2.00719	1.38387e-09
-13.9	2.02878	3.17697e-10	-13.9	2.02878	9.30519e-10
-13.9	2.05036	2.13204e-10	-13.9	2.05036	6.23746e-10
-13.9	2.07194	1.42496e-10	-13.9	2.07194	4.1681e-10
-13.9	2.09353	9.48552e-11	-13.9	2.09353	2.77661e-10
-13.9	2.11511	6.28922e-11	-13.9	2.11511	1.84388e-10
-13.9	2.13669	4.15366e-11	-13.9	2.13669	1.22066e-10
-13.9	2.15827	2.73263e-11	-13.9	2.15827	8.05561e-11
-13.9	2.17986	1.79087e-11	-13.9	2.17986	5.29963e-11
-13.9	2.20144	1.16921e-11	-13.9	2.20144	3.47566e-11
-13.9	2.22302	7.60453e-12	-13.9	2.22302	2.27236e-11
-13.9	2.2446	4.92738e-12	-13.9	2.2446	1.48104e-11
-13.9	2.26619	3.18075e-12	-13.9	2.26619	9.62298e-12
-13.9	2.28777	2.04558e-12	-13.9	2.28777	6.23318e-12
-13.9	2.30935	1.31064e-12	-13.9	2.30935	4.02506e-12
-13.9	2.33094	8.36635e-13	-13.9	2.33094	2.59119e-12
-13.9	2.35252	5.3208e-13	-13.9	2.35252	1.66301e-12
-13.9	2.3741	3.37141e-13	-13.9	2.3741	1.06405e-12
-13.9	2.39568	2.12836e-13	-13.9	2.39568	6.78748e-13
-13.9	2.41727	1.33871e-13	-13.9	2.41727	4.31649e-13
-13.9	2.43885	8.38958e-14	-13.9	2.43885	2.73674e-13
-13.9	2.46043	5.23862e-14	-13.9	2.46043	1.72989e-13
-13.9	2.48201	3.25932e-14	-13.9	2.48201	1.09015e-13
-13.9	2.5036	2.02061e-14	-13.9	2.5036	6.84913e-14
-13.9	2.52518	1.24823e-14	-13.9	2.52518	4.2901e-14
-13.9	2.54676	7.68381e-15	-13.9	2.54676	2.67905e-14
-13.9	2.56834	4.71353e-15	-13.9	2.56834	1.66791e-14
-13.9	2.58993	2.8815e-15	-13.9	2.58993	1.03524e-14
-13.9	2.61151	1.75554e-15	-13.9	2.61151	6.40594e-15
-13.9	2.63309	1.06596e-15	-13.9	2.63309	3.95179e-15
-13.9	2.65468	6.45097e-16	-13.9	2.65468	2.43036e-15
-13.9	2.67626	3.8912e-16	-13.9	2.67626	1.49007e-15
-13.9	2.69784	2.33955e-16	-13.9	2.69784	9.10754e-16
-13.9	2.71942	1.40214e-16	-13.9	2.71942	5.54938e-16
-13.9	2.74101	8.37679e-17	-13.9	2.74101	3.3708e-16
-13.9	2.76259	4.9889e-17	-13.9	2.76259	2.04108e-16
-13.9	2.78417	2.96203e-17	-13.9	2.78417	1.23203e-16
-13.9	2.80576	1.75326e-17	-13.9	2.80576	7.41324e-17
-13.9	2.82734	1.03463e-17	-13.9	2.82734	4.44649e-17
-13.9	2.84892	6.08721e-18	-13.9	2.84892	2.65853e-17
-13.9	2.8705	3.5707e-18	-13.9	2.8705	1.58444e-17
-13.9	2.89209	2.08833e-18	-13.9	2.89209	9.41266e-18
-13.9	2.91367	1.21775e-18	-13.9	2.91367	5.57376e-18
-13.9	2.93525	7.08007e-19	-13.9	2.93525	3.28985e-18
-13.9	2.95683	4.10428e-19	-13.9	2.95683	1.93549e-18
-13.9	2.97842	2.37223e-19	-13.9	2.97842	1.13497e-18
-13.9	3	1.36709e-19	-13.9	3	6.63375e-19
-13.9	3.02158	7.85511e-20	-13.9	3.02158	3.86459e-19
-13.9	3.04317	4.50011e-20	-13.9	3.04317	2.24396e-19
-13.9	3.06475	2.57041e-20	-13.9	3.06475	1.29864e-19
-13.9	3.08633	1.46382e-20	-13.9	3.08633	7.49066e-20
-13.9	3.10791	8.31131e-21	-13.9	3.10791	4.30632e-20
-13.9	3.1295	4.70484e-21	-13.9	3.1295	2.46742e-20
-13.9	3.15108	2.65526e-21	-13.9	3.15108	1.40905e-20
-13.9	3.17266	1.49399e-21	-13.9	3.17266	8.01958e-21
-13.9	3.19425	8.38036e-22	-13.9	3.19425	4.54901e-21
-13.9	3.21583	4.68646e-22	-13.9	3.21583	2.5717e-21
-13.9	3.23741	2.61269e-22	-13.9	3.23741	1.44896e-21
-13.9	3.25899	1.45207e-22	-13.9	3.25899	8.1362e-22
-13.9	3.28058	8.0452e-23	-13.9	3.28058	4.5532e-22
-13.9	3.30216	4.44356e-23	-13.9	3.30216	2.53943e-22
-13.9	3.32374	2.44662e-23	-13.9	3.32374	1.4115e-22
-13.9	3.34532	1.34288e-23	-13.9	3.34532	7.81887e-23
-13.9	3.36691	7.34752e-24	-13.9	3.36691	4.31645e-23
-13.9	3.38849	4.00749e-24	-13.9	3.38849	2.3748e-23
-13.9	3.41007	2.17886e-24	-13.9	3.41007	1.30209e-23
-13.9	3.43166	1.18089e-24	-13.9	3.43166	7.11491e-24
-13.9	3.45324	6.3798e-25	-13.9	3.45324	3.87444e-24
-13.9	3.47482	3.43575e-25	-13.9	3.47482	2.10261e-24
-13.9	3.4964	1.84438e-25	-13.9	3.4964	1.13714e-24
-13.9	3.51799	9.86943e-26	-13.9	3.51799	6.12885e-25
-13.9	3.53957	5.26432e-26	-13.9	3.53957	3.29191e-25
-13.9	3.56115	2.79898e-26	-13.9	3.56115	1.76206e-25
-13.9	3.58273	1.48341e-26	-13.9	3.58273	9.39935e-26
-13.9	3.60432	7.83656e-27	-13.9	3.60432	4.99661e-26
-13.9	3.6259	4.12657e-27	-13.9	3.6259	2.647e-26
-13.9	3.64748	2.16597e-27	-13.9	3.64748	1.39743e-26
-13.9	3.66906	1.13321e-27	-13.9	3.66906	7.35204e-27
-13.9	3.69065	5.90961e-28	-13.9	3.69065	3.85462e-27
-13.9	3.71223	3.07184e-28	-13.9	3.71223	2.01396e-27
-13.9	3.73381	1.59157e-28	-13.9	3.73381	1.04862e-27
-13.9	3.7554	8.21933e-29	-13.9	3.7554	5.44098e-28
-13.9	3.77698	4.23086e-29	-13.9	3.77698	2.8134e-28
-13.9	3.79856	2.1707e-29	-13.9	3.79856	1.4497e-28
-13.9	3.82014	1.11006e-29	-13.9	3.82014	7.4442e-29
-13.9	3.84173	5.65803e-30	-13.9	3.84173	3.80934e-29
-13.9	3.86331	2.87444e-30	-13.9	3.86331	1.94255e-29
-13.9	3.88489	1.45548e-30	-13.9	3.88489	9.87151e-30
-13.9	3.90647	7.34554e-31	-13.9	3.90647	4.99902e-30
-13.9	3.92806	3.69487e-31	-13.9	3.92806	2.52276e-30
-13.9	3.94964	1.85239e-31	-13.9	3.94964	1.26869e-30
-13.9	3.97122	9.25586e-32	-13.9	3.97122	6.358e-31
-13.9	3.99281	4.60948e-32	-13.9	3.99281	3.17522e-31
-13.9	4.01439	2.28788e-32	-13.9	4.01439	1.58021e-31
-13.9	4.03597	1.13177e-32	-13.9	4.03597	7.83681e-32
-13.9	4.05755	5.57986e-33	-13.9	4.05755	3.87303e-32
-13.9	4.07914	2.74174e-33	-13.9	4.07914	1.90742e-32
-13.9	4.10072	1.34265e-33	-13.9	4.10072	9.3611e-33
-13.9	4.1223	6.55289e-34	-13.9	4.1223	4.57816e-33
-13.9	4.14389	3.18735e-34	-13.9	4.14389	2.2312e-33
-13.9	4.16547	1.54509e-34	-13.9	4.16547	1.0836e-33
-13.9	4.18705	7.46451e-35	-13.9	4.18705	5.24423e-34
-13.9	4.20863	3.59393e-35	-13.9	4.20863	2.52916e-34
-13.9	4.23022	1.72447e-35	-13.9	4.23022	1.2155e-34
-13.9	4.2518	8.24631e-36	-13.9	4.2518	5.82119e-35
-13.9	4.27338	3.92986e-36	-13.9	4.27338	2.77811e-35
-13.9	4.29496	1.8664e-36	-13.9	4.29496	1.3212e-35
-13.9	4.31655	8.83372e-37	-13.9	4.31655	6.26135e-36
-13.9	4.33813	4.16668e-37	-13.9	4.33813	2.95697e-36
-13.9	4.35971	1.95858e-37	-13.9	4.35971	1.39157e-36
-13.9	4.38129	9.17481e-38	-13.9	4.38129	6.5259e-37
-13.9	4.40288	4.28307e-38	-13.9	4.40288	3.04969e-37
-13.9	4.42446	1.99257e-38	-13.9	4.42446	1.4202e-37
-13.9	4.44604	9.23783e-39	-13.9	4.44604	6.59051e-38
-13.9	4.46763	4.268e-39	-13.9	4.46763	3.04766e-38
-13.9	4.48921	1.96506e-39	-13.9	4.48921	1.40441e-38
-13.9	4.51079	9.01612e-40	-13.9	4.51079	6.44903e-39
-13.9	4.53237	4.12247e-40	-13.9	4.53237	2.95102e-39
-13.9	4.55396	1.8784e-40	-13.9	4.55396	1.34563e-39
-13.9	4.57554	8.5292e-41	-13.9	4.57554	6.11445e-40
-13.9	4.59712	3.85939e-41	-13.9	4.59712	2.76862e-40
-13.9	4.61871	1.74027e-41	-13.9	4.61871	1.24924e-40
-13.9	4.64029	7.81993e-42	-13.9	4.64029	5.61694e-41
-13.9	4.66187	3.50167e-42	-13.9	4.66187	2.51669e-41
-13.9	4.68345	1.56255e-42	-13.9	4.68345	1.12366e-41
-13.9	4.70504	6.94825e-43	-13.9	4.70504	4.99936e-42
-13.9	4.72662	3.07894e-43	-13.9	4.72662	2.21649e-42
-13.9	4.7482	1.3596e-43	-13.9	4.7482	9.79248e-43
-13.9	4.76978	5.98274e-44	-13.9	4.76978	4.31114e-43
-13.9	4.79137	2.62344e-44	-13.9	4.79137	1.89132e-43
-13.9	4.81295	1.14637e-44	-13.9	4.81295	8.26817e-44
-13.9	4.83453	4.99178e-45	-13.9	4.83453	3.60186e-44
-13.9	4.85612	2.16604e-45	-13.9	4.85612	1.56357e-44
-13.9	4.8777	9.36603e-46	-13.9	4.8777	6.7636e-45
-13.9	4.89928	4.03573e-46	-13.9	4.89928	2.91549e-45
-13.9	4.92086	1.73287e-46	-13.9	4.92086	1.25232e-45
-13.9	4.94245	7.41459e-47	-13.9	4.94245	5.36034e-46
-13.9	4.96403	3.16143e-47	-13.9	4.96403	2.28633e-46
-13.9	4.98561	1.34325e-47	-13.9	4.98561	9.71757e-47
-13.9	5.00719	5.68725e-48	-13.9	5.00719	4.11572e-47
-13.9	5.02878	2.39952e-48	-13.9	5.02878	1.73702e-47
-13.9	5.05036	1.00883e-48	-13.9	5.05036	7.30524e-48
-13.9	5.07194	4.22656e-49	-13.9	5.07194	3.06149e-48
-13.9	5.09352	1.76453e-49	-13.9	5.09352	1.2785e-48
-13.9	5.11511	7.3408e-50	-13.9	5.11511	5.32035e-49
-13.9	5.13669	3.0432e-50	-13.9	5.13669	2.20621e-49
-13.9	5.15827	1.25715e-50	-13.9	5.15827	9.11642e-50
-13.9	5.17986	5.17509e-51	-13.9	5.17986	3.75379e-50
-13.9	5.20144	2.12285e-51	-13.9	5.20144	1.54023e-50
-13.9	5.22302	8.67741e-52	-13.9	5.22302	6.29749e-51
-13.9	5.2446	3.53453e-52	-13.9	5.2446	2.56577e-51
-13.9	5.26619	1.43464e-52	-13.9	5.26619	1.04169e-51
-13.9	5.28777	5.80263e-53	-13.9	5.28777	4.2143e-52
-13.9	5.30935	2.33871e-53	-13.9	5.30935	1.69895e-52
-13.9	5.33094	9.39281e-54	-13.9	5.33094	6.825e-53
-13.9	5.35252	3.7591e-54	-13.9	5.35252	2.73208e-53
-13.9	5.3741	1.49914e-54	-13.9	5.3741	1.08981e-53
-13.9	5.39568	5.95754e-55	-13.9	5.39568	4.33186e-54
-13.9	5.41727	2.35917e-55	-13.9	5.41727	1.7158e-54
-13.9	5.43885	9.30939e-56	-13.9	5.43885	6.77211e-55
-13.9	5.46043	3.66058e-56	-13.9	5.46043	2.66347e-55
-13.9	5.48201	1.43432e-56	-13.9	5.48201	1.04385e-55
-13.9	5.5036	5.60026e-57	-13.9	5.5036	4.07659e-56
-13.9	5.52518	2.1789e-57	-13.9	5.52518	1.58643e-56
-13.9	5.54676	8.44762e-58	-13.9	5.54676	6.1519e-57
-13.9	5.56834	3.2636e-58	-13.9	5.56834	2.37719e-57
-13.9	5.58993	1.25639e-58	-13.9	5.58993	9.15345e-58
-13.9	5.61151	4.81971e-59	-13.9	5.61151	3.51213e-58
-13.9	5.63309	1.84239e-59	-13.9	5.63309	1.34283e-58
-13.9	5.65468	7.01791e-60	-13.9	5.65468	5.1161e-59
-13.9	5.67626	2.66379e-60	-13.9	5.67626	1.94232e-59
-13.9	5.69784	1.00753e-60	-13.9	5.69784	7.34795e-60
-13.9	5.71942	3.79733e-61	-13.9	5.71942	2.76999e-60
-13.9	5.74101	1.42615e-61	-13.9	5.74101	1.04053e-60
-13.9	5.76259	5.33725e-62	-13.9	5.76259	3.89487e-61
-13.9	5.78417	1.99037e-62	-13.9	5.78417	1.45277e-61
-13.9	5.80576	7.39631e-63	-13.9	5.80576	5.39966e-62
-13.9	5.82734	2.7388e-63	-13.9	5.82734	1.99986e-62
-13.9	5.84892	1.01058e-63	-13.9	5.84892	7.38066e-63
-13.9	5.8705	3.71573e-64	-13.9	5.8705	2.71428e-63
-13.9	5.89209	1.36139e-64	-13.9	5.89209	9.9467e-64
-13.9	5.91367	4.97031e-65	-13.9	5.91367	3.63217e-64
-13.9	5.93525	1.80821e-65	-13.9	5.93525	1.32165e-64
-13.9	5.95683	6.55507e-66	-13.9	5.95683	4.79215e-65
-13.9	5.97842	2.36793e-66	-13.9	5.97842	1.73144e-65
-13.9	6	8.52364e-67	-13.9	6	6.23373e-66
-13.85	0	0.0118	-13.85	0	0.00735
-13.85	0.02158	0.02435	-13.85	0.02158	0.01522
-13.85	0.04317	0.03371	-13.85	0.04317	0.02125
-13.85	0.06475	0.03985	-13.85	0.06475	0.02532
-13.85	0.08633	0.04376	-13.85	0.08633	0.02782
-13.85	0.10791	0.04584	-13.85	0.10791	0.02875
-13.85	0.1295	0.04634	-13.85	0.1295	0.02815
-13.85	0.15108	0.0455	-13.85	0.15108	0.02626
-13.85	0.17266	0.0436	-13.85	0.17266	0.02355
-13.85	0.19425	0.0409	-13.85	0.19425	0.02067
-13.85	0.21583	0.03766	-13.85	0.21583	0.01828
-13.85	0.23741	0.03411	-13.85	0.23741	0.01674
-13.85	0.25899	0.03042	-13.85	0.25899	0.01587
-13.85	0.28058	0.02671	-13.85	0.28058	0.01511
-13.85	0.30216	0.02306	-13.85	0.30216	0.01398
-13.85	0.32374	0.01954	-13.85	0.32374	0.01226
-13.85	0.34532	0.01622	-13.85	0.34532	0.00998
-13.85	0.36691	0.01318	-13.85	0.36691	0.00739
-13.85	0.38849	0.0105	-13.85	0.38849	0.00482
-13.85	0.41007	0.00825	-13.85	0.41007	0.00267
-13.85	0.43166	0.00645	-13.85	0.43166	0.00161
-13.85	0.45324	0.00508	-13.85	0.45324	0.0019
-13.85	0.47482	0.00407	-13.85	0.47482	0.0023
-13.85	0.4964	0.0033	-13.85	0.4964	0.00229
-13.85	0.51799	0.00267	-13.85	0.51799	0.00191
-13.85	0.53957	0.00211	-13.85	0.53957	0.00135
-13.85	0.56115	0.0016	-13.85	0.56115	0.00107
-13.85	0.58273	0.00116	-13.85	0.58273	0.00147
-13.85	0.60432	0.000807193	-13.85	0.60432	0.00217
-13.85	0.6259	0.000565658	-13.85	0.6259	0.00283
-13.85	0.64748	0.000444233	-13.85	0.64748	0.00338
-13.85	0.66907	0.000405522	-13.85	0.66907	0.00378
-13.85	0.69065	0.000391479	-13.85	0.69065	0.00405
-13.85	0.71223	0.000373044	-13.85	0.71223	0.00421
-13.85	0.73381	0.000349878	-13.85	0.73381	0.00428
-13.85	0.7554	0.000332663	-13.85	0.7554	0.00428
-13.85	0.77698	0.000329793	-13.85	0.77698	0.00422
-13.85	0.79856	0.000340586	-13.85	0.79856	0.00412
-13.85	0.82014	0.000357503	-13.85	0.82014	0.00398
-13.85	0.84173	0.0003725	-13.85	0.84173	0.00379
-13.85	0.86331	0.000380468	-13.85	0.86331	0.00358
-13.85	0.88489	0.000379398	-13.85	0.88489	0.00333
-13.85	0.90648	0.000369416	-13.85	0.90648	0.00307
-13.85	0.92806	0.000351831	-13.85	0.92806	0.00279
-13.85	0.94964	0.000328452	-13.85	0.94964	0.00251
-13.85	0.97122	0.000301158	-13.85	0.97122	0.00223
-13.85	0.99281	0.000271674	-13.85	0.99281	0.00196
-13.85	1.01439	0.00024146	-13.85	1.01439	0.0017
-13.85	1.03597	0.000211677	-13.85	1.03597	0.00146
-13.85	1.05755	0.000183202	-13.85	1.05755	0.00124
-13.85	1.07914	0.000156652	-13.85	1.07914	0.00104
-13.85	1.10072	0.000132422	-13.85	1.10072	0.000860945
-13.85	1.1223	0.000110721	-13.85	1.1223	0.000708015
-13.85	1.14389	9.16133e-05	-13.85	1.14389	0.000576697
-13.85	1.16547	7.50476e-05	-13.85	1.16547	0.000465432
-13.85	1.18705	6.08914e-05	-13.85	1.18705	0.000372337
-13.85	1.20863	4.89563e-05	-13.85	1.20863	0.00029536
-13.85	1.23022	3.90209e-05	-13.85	1.23022	0.000232417
-13.85	1.2518	3.08487e-05	-13.85	1.2518	0.000181487
-13.85	1.27338	2.42027e-05	-13.85	1.27338	0.000140684
-13.85	1.29496	1.88553e-05	-13.85	1.29496	0.000108297
-13.85	1.31655	1.45956e-05	-13.85	1.31655	8.28144e-05
-13.85	1.33813	1.12337e-05	-13.85	1.33813	6.29299e-05
-13.85	1.35971	8.60279e-06	-13.85	1.35971	4.75337e-05
-13.85	1.38129	6.55962e-06	-13.85	1.38129	3.56997e-05
-13.85	1.40288	4.98341e-06	-13.85	1.40288	2.66664e-05
-13.85	1.42446	3.77431e-06	-13.85	1.42446	1.98157e-05
-13.85	1.44604	2.85112e-06	-13.85	1.44604	1.46522e-05
-13.85	1.46763	2.14883e-06	-13.85	1.46763	1.0783e-05
-13.85	1.48921	1.61608e-06	-13.85	1.48921	7.89955e-06
-13.85	1.51079	1.21282e-06	-13.85	1.51079	5.76203e-06
-13.85	1.53237	9.08106e-07	-13.85	1.53237	4.18534e-06
-13.85	1.55396	6.78204e-07	-13.85	1.55396	3.02787e-06
-13.85	1.57554	5.05029e-07	-13.85	1.57554	2.18201e-06
-13.85	1.59712	3.74828e-07	-13.85	1.59712	1.56656e-06
-13.85	1.61871	2.77165e-07	-13.85	1.61871	1.12062e-06
-13.85	1.64029	2.04115e-07	-13.85	1.64029	7.98794e-07
-13.85	1.66187	1.49657e-07	-13.85	1.66187	5.67444e-07
-13.85	1.68345	1.09218e-07	-13.85	1.68345	4.01753e-07
-13.85	1.70504	7.93183e-08	-13.85	1.70504	2.83514e-07
-13.85	1.72662	5.73152e-08	-13.85	1.72662	1.99433e-07
-13.85	1.7482	4.12043e-08	-13.85	1.7482	1.39847e-07
-13.85	1.76978	2.94694e-08	-13.85	1.76978	9.77589e-08
-13.85	1.79137	2.09679e-08	-13.85	1.79137	6.81282e-08
-13.85	1.81295	1.48424e-08	-13.85	1.81295	4.73342e-08
-13.85	1.83453	1.0453e-08	-13.85	1.83453	3.27875e-08
-13.85	1.85612	7.3249e-09	-13.85	1.85612	2.26428e-08
-13.85	1.8777	5.10766e-09	-13.85	1.8777	1.55899e-08
-13.85	1.89928	3.54441e-09	-13.85	1.89928	1.07016e-08
-13.85	1.92086	2.44801e-09	-13.85	1.92086	7.32395e-09
-13.85	1.94245	1.68297e-09	-13.85	1.94245	4.99721e-09
-13.85	1.96403	1.15181e-09	-13.85	1.96403	3.39931e-09
-13.85	1.98561	7.84809e-10	-13.85	1.98561	2.30532e-09
-13.85	2.00719	5.32444e-10	-13.85	2.00719	1.55863e-09
-13.85	2.02878	3.59706e-10	-13.85	2.02878	1.05057e-09
-13.85	2.05036	2.42004e-10	-13.85	2.05036	7.05939e-10
-13.85	2.07194	1.62154e-10	-13.85	2.07194	4.729e-10
-13.85	2.09353	1.08217e-10	-13.85	2.09353	3.15812e-10
-13.85	2.11511	7.1937e-11	-13.85	2.11511	2.10253e-10
-13.85	2.13669	4.76339e-11	-13.85	2.13669	1.39543e-10
-13.85	2.15827	3.14201e-11	-13.85	2.15827	9.23268e-11
-13.85	2.17986	2.06462e-11	-13.85	2.17986	6.08977e-11
-13.85	2.20144	1.35154e-11	-13.85	2.20144	4.00433e-11
-13.85	2.22302	8.81418e-12	-13.85	2.22302	2.62492e-11
-13.85	2.2446	5.72676e-12	-13.85	2.2446	1.7154e-11
-13.85	2.26619	3.70694e-12	-13.85	2.26619	1.11757e-11
-13.85	2.28777	2.39061e-12	-13.85	2.28777	7.25866e-12
-13.85	2.30935	1.536e-12	-13.85	2.30935	4.70011e-12
-13.85	2.33094	9.83263e-13	-13.85	2.33094	3.03414e-12
-13.85	2.35252	6.27115e-13	-13.85	2.35252	1.95273e-12
-13.85	2.3741	3.985e-13	-13.85	2.3741	1.25295e-12
-13.85	2.39568	2.52302e-13	-13.85	2.39568	8.01512e-13
-13.85	2.41727	1.59158e-13	-13.85	2.41727	5.11182e-13
-13.85	2.43885	1.00037e-13	-13.85	2.43885	3.25037e-13
-13.85	2.46043	6.26501e-14	-13.85	2.46043	2.06055e-13
-13.85	2.48201	3.90956e-14	-13.85	2.48201	1.30235e-13
-13.85	2.5036	2.43101e-14	-13.85	2.5036	8.20664e-14
-13.85	2.52518	1.5063e-14	-13.85	2.52518	5.15581e-14
-13.85	2.54676	9.30072e-15	-13.85	2.54676	3.2294e-14
-13.85	2.56834	5.72291e-15	-13.85	2.56834	2.01668e-14
-13.85	2.58993	3.50936e-15	-13.85	2.58993	1.25556e-14
-13.85	2.61151	2.1447e-15	-13.85	2.61151	7.7934e-15
-13.85	2.63309	1.30633e-15	-13.85	2.63309	4.82277e-15
-13.85	2.65468	7.93049e-16	-13.85	2.65468	2.97538e-15
-13.85	2.67626	4.79877e-16	-13.85	2.67626	1.83004e-15
-13.85	2.69784	2.89441e-16	-13.85	2.69784	1.12214e-15
-13.85	2.71942	1.74024e-16	-13.85	2.71942	6.85958e-16
-13.85	2.74101	1.04302e-16	-13.85	2.74101	4.18027e-16
-13.85	2.76259	6.23199e-17	-13.85	2.76259	2.53958e-16
-13.85	2.78417	3.71217e-17	-13.85	2.78417	1.53803e-16
-13.85	2.80576	2.2045e-17	-13.85	2.80576	9.28551e-17
-13.85	2.82734	1.30522e-17	-13.85	2.82734	5.58831e-17
-13.85	2.84892	7.70484e-18	-13.85	2.84892	3.35261e-17
-13.85	2.8705	4.53478e-18	-13.85	2.8705	2.00497e-17
-13.85	2.89209	2.66114e-18	-13.85	2.89209	1.19522e-17
-13.85	2.91367	1.55707e-18	-13.85	2.91367	7.10227e-18
-13.85	2.93525	9.08396e-19	-13.85	2.93525	4.20679e-18
-13.85	2.95683	5.28415e-19	-13.85	2.95683	2.48372e-18
-13.85	2.97842	3.06484e-19	-13.85	2.97842	1.46167e-18
-13.85	3	1.77245e-19	-13.85	3	8.57401e-19
-13.85	3.02158	1.02204e-19	-13.85	3.02158	5.01305e-19
-13.85	3.04317	5.87607e-20	-13.85	3.04317	2.92145e-19
-13.85	3.06475	3.36844e-20	-13.85	3.06475	1.69695e-19
-13.85	3.08633	1.92525e-20	-13.85	3.08633	9.82449e-20
-13.85	3.10791	1.09713e-20	-13.85	3.10791	5.66913e-20
-13.85	3.1295	6.2335e-21	-13.85	3.1295	3.26051e-20
-13.85	3.15108	3.53106e-21	-13.85	3.15108	1.86901e-20
-13.85	3.17266	1.99421e-21	-13.85	3.17266	1.06781e-20
-13.85	3.19425	1.12285e-21	-13.85	3.19425	6.0803e-21
-13.85	3.21583	6.30309e-22	-13.85	3.21583	3.45069e-21
-13.85	3.23741	3.52743e-22	-13.85	3.23741	1.95178e-21
-13.85	3.25899	1.96802e-22	-13.85	3.25899	1.10027e-21
-13.85	3.28058	1.09462e-22	-13.85	3.28058	6.18168e-22
-13.85	3.30216	6.06954e-23	-13.85	3.30216	3.46139e-22
-13.85	3.32374	3.35505e-23	-13.85	3.32374	1.93166e-22
-13.85	3.34532	1.8488e-23	-13.85	3.34532	1.07434e-22
-13.85	3.36691	1.01561e-23	-13.85	3.36691	5.95501e-23
-13.85	3.38849	5.56163e-24	-13.85	3.38849	3.28967e-23
-13.85	3.41007	3.03609e-24	-13.85	3.41007	1.81112e-23
-13.85	3.43166	1.65219e-24	-13.85	3.43166	9.9373e-24
-13.85	3.45324	8.96267e-25	-13.85	3.45324	5.4339e-24
-13.85	3.47482	4.84666e-25	-13.85	3.47482	2.96125e-24
-13.85	3.4964	2.6126e-25	-13.85	3.4964	1.60827e-24
-13.85	3.51799	1.40387e-25	-13.85	3.51799	8.70483e-25
-13.85	3.53957	7.51971e-26	-13.85	3.53957	4.69547e-25
-13.85	3.56115	4.01508e-26	-13.85	3.56115	2.52413e-25
-13.85	3.58273	2.13699e-26	-13.85	3.58273	1.35226e-25
-13.85	3.60432	1.13377e-26	-13.85	3.60432	7.21972e-26
-13.85	3.6259	5.996e-27	-13.85	3.6259	3.84143e-26
-13.85	3.64748	3.16086e-27	-13.85	3.64748	2.03693e-26
-13.85	3.66906	1.66095e-27	-13.85	3.66906	1.07639e-26
-13.85	3.69065	8.69985e-28	-13.85	3.69065	5.66852e-27
-13.85	3.71223	4.54223e-28	-13.85	3.71223	2.97494e-27
-13.85	3.73381	2.36388e-28	-13.85	3.73381	1.55595e-27
-13.85	3.7554	1.22624e-28	-13.85	3.7554	8.10991e-28
-13.85	3.77698	6.34047e-29	-13.85	3.77698	4.21253e-28
-13.85	3.79856	3.26781e-29	-13.85	3.79856	2.18059e-28
-13.85	3.82014	1.67872e-29	-13.85	3.82014	1.12489e-28
-13.85	3.84173	8.5958e-30	-13.85	3.84173	5.7829e-29
-13.85	3.86331	4.38706e-30	-13.85	3.86331	2.96268e-29
-13.85	3.88489	2.23172e-30	-13.85	3.88489	1.51261e-29
-13.85	3.90647	1.13156e-30	-13.85	3.90647	7.69604e-30
-13.85	3.92806	5.71861e-31	-13.85	3.92806	3.90219e-30
-13.85	3.94964	2.88051e-31	-13.85	3.94964	1.97174e-30
-13.85	3.97122	1.44615e-31	-13.85	3.97122	9.92863e-31
-13.85	3.99281	7.23635e-32	-13.85	3.99281	4.98227e-31
-13.85	4.01439	3.60897e-32	-13.85	4.01439	2.49151e-31
-13.85	4.03597	1.79392e-32	-13.85	4.03597	1.24164e-31
-13.85	4.05755	8.88741e-33	-13.85	4.05755	6.1663e-32
-13.85	4.07914	4.3883e-33	-13.85	4.07914	3.05176e-32
-13.85	4.10072	2.15955e-33	-13.85	4.10072	1.50512e-32
-13.85	4.1223	1.05919e-33	-13.85	4.1223	7.39754e-33
-13.85	4.14389	5.17756e-34	-13.85	4.14389	3.62324e-33
-13.85	4.16547	2.5224e-34	-13.85	4.16547	1.76849e-33
-13.85	4.18705	1.22473e-34	-13.85	4.18705	8.60202e-34
-13.85	4.20863	5.92646e-35	-13.85	4.20863	4.16958e-34
-13.85	4.23022	2.85813e-35	-13.85	4.23022	2.01408e-34
-13.85	4.2518	1.37372e-35	-13.85	4.2518	9.69512e-35
-13.85	4.27338	6.58018e-36	-13.85	4.27338	4.65073e-35
-13.85	4.29496	3.14124e-36	-13.85	4.29496	2.22322e-35
-13.85	4.31655	1.49447e-36	-13.85	4.31655	1.05909e-35
-13.85	4.33813	7.08583e-37	-13.85	4.33813	5.02776e-36
-13.85	4.35971	3.3482e-37	-13.85	4.35971	2.37852e-36
-13.85	4.38129	1.5767e-37	-13.85	4.38129	1.12132e-36
-13.85	4.40288	7.39945e-38	-13.85	4.40288	5.26795e-37
-13.85	4.42446	3.46068e-38	-13.85	4.42446	2.46628e-37
-13.85	4.44604	1.613e-38	-13.85	4.44604	1.15062e-37
-13.85	4.46763	7.49231e-39	-13.85	4.46763	5.34948e-38
-13.85	4.48921	3.4682e-39	-13.85	4.48921	2.47844e-38
-13.85	4.51079	1.59992e-39	-13.85	4.51079	1.14428e-38
-13.85	4.53237	7.35527e-40	-13.85	4.53237	5.26473e-39
-13.85	4.55396	3.36978e-40	-13.85	4.55396	2.41383e-39
-13.85	4.57554	1.53853e-40	-13.85	4.57554	1.10287e-39
-13.85	4.59712	7.00021e-41	-13.85	4.59712	5.02141e-40
-13.85	4.61871	3.17407e-41	-13.85	4.61871	2.27833e-40
-13.85	4.64029	1.43424e-41	-13.85	4.64029	1.03013e-40
-13.85	4.66187	6.45836e-42	-13.85	4.66187	4.64144e-41
-13.85	4.68345	2.89815e-42	-13.85	4.68345	2.08401e-41
-13.85	4.70504	1.29603e-42	-13.85	4.70504	9.32465e-42
-13.85	4.72662	5.77569e-43	-13.85	4.72662	4.15767e-42
-13.85	4.7482	2.565e-43	-13.85	4.7482	1.84736e-42
-13.85	4.76978	1.13518e-43	-13.85	4.76978	8.17971e-43
-13.85	4.79137	5.00648e-44	-13.85	4.79137	3.60918e-43
-13.85	4.81295	2.20036e-44	-13.85	4.81295	1.58695e-43
-13.85	4.83453	9.63706e-45	-13.85	4.83453	6.95346e-44
-13.85	4.85612	4.20616e-45	-13.85	4.85612	3.03614e-44
-13.85	4.8777	1.82944e-45	-13.85	4.8777	1.32107e-44
-13.85	4.89928	7.92936e-46	-13.85	4.89928	5.72815e-45
-13.85	4.92086	3.42489e-46	-13.85	4.92086	2.47505e-45
-13.85	4.94245	1.47416e-46	-13.85	4.94245	1.0657e-45
-13.85	4.96403	6.32305e-47	-13.85	4.96403	4.57269e-46
-13.85	4.98561	2.7027e-47	-13.85	4.98561	1.95519e-46
-13.85	5.00719	1.15121e-47	-13.85	5.00719	8.3308e-47
-13.85	5.02878	4.88648e-48	-13.85	5.02878	3.53726e-47
-13.85	5.05036	2.06692e-48	-13.85	5.05036	1.49668e-47
-13.85	5.07194	8.71235e-49	-13.85	5.07194	6.3106e-48
-13.85	5.09352	3.65958e-49	-13.85	5.09352	2.65151e-48
-13.85	5.11511	1.53183e-49	-13.85	5.11511	1.11019e-48
-13.85	5.13669	6.38962e-50	-13.85	5.13669	4.63215e-49
-13.85	5.15827	2.65596e-50	-13.85	5.15827	1.92596e-49
-13.85	5.17986	1.10015e-50	-13.85	5.17986	7.9798e-50
-13.85	5.20144	4.54111e-51	-13.85	5.20144	3.29471e-50
-13.85	5.22302	1.86791e-51	-13.85	5.22302	1.35557e-50
-13.85	5.2446	7.6565e-52	-13.85	5.2446	5.55783e-51
-13.85	5.26619	3.12742e-52	-13.85	5.26619	2.27075e-51
-13.85	5.28777	1.27298e-52	-13.85	5.28777	9.24509e-52
-13.85	5.30935	5.16345e-53	-13.85	5.30935	3.75087e-52
-13.85	5.33094	2.08707e-53	-13.85	5.33094	1.51647e-52
-13.85	5.35252	8.4065e-54	-13.85	5.35252	6.10958e-53
-13.85	5.3741	3.37421e-54	-13.85	5.3741	2.45283e-53
-13.85	5.39568	1.34961e-54	-13.85	5.39568	9.81304e-54
-13.85	5.41727	5.37929e-55	-13.85	5.41727	3.91216e-54
-13.85	5.43885	2.13658e-55	-13.85	5.43885	1.55421e-54
-13.85	5.46043	8.45655e-56	-13.85	5.46043	6.15287e-55
-13.85	5.48201	3.33538e-56	-13.85	5.48201	2.4273e-55
-13.85	5.5036	1.31092e-56	-13.85	5.5036	9.54219e-56
-13.85	5.52518	5.13432e-57	-13.85	5.52518	3.73809e-56
-13.85	5.54676	2.00387e-57	-13.85	5.54676	1.45924e-56
-13.85	5.56834	7.7935e-58	-13.85	5.56834	5.67653e-57
-13.85	5.58993	3.02046e-58	-13.85	5.58993	2.20047e-57
-13.85	5.61151	1.16652e-58	-13.85	5.61151	8.5001e-58
-13.85	5.63309	4.48937e-59	-13.85	5.63309	3.27197e-58
-13.85	5.65468	1.7217e-59	-13.85	5.65468	1.25508e-58
-13.85	5.67626	6.5797e-60	-13.85	5.67626	4.79743e-59
-13.85	5.69784	2.50571e-60	-13.85	5.69784	1.82735e-59
-13.85	5.71942	9.50893e-61	-13.85	5.71942	6.93604e-60
-13.85	5.74101	3.59591e-61	-13.85	5.74101	2.62348e-60
-13.85	5.76259	1.35507e-61	-13.85	5.76259	9.88822e-61
-13.85	5.78417	5.08852e-62	-13.85	5.78417	3.71394e-61
-13.85	5.80576	1.90413e-62	-13.85	5.80576	1.39004e-61
-13.85	5.82734	7.10029e-63	-13.85	5.82734	5.18433e-62
-13.85	5.84892	2.63835e-63	-13.85	5.84892	1.92679e-62
-13.85	5.8705	9.76928e-64	-13.85	5.8705	7.13595e-63
-13.85	5.89209	3.60469e-64	-13.85	5.89209	2.63356e-63
-13.85	5.91367	1.32541e-64	-13.85	5.91367	9.68523e-64
-13.85	5.93525	4.8563e-65	-13.85	5.93525	3.54937e-64
-13.85	5.95683	1.77311e-65	-13.85	5.95683	1.29618e-64
-13.85	5.97842	6.4512e-66	-13.85	5.97842	4.71689e-65
-13.85	6	2.33895e-66	-13.85	6	1.71049e-65
-13.8	0	0.0118	-13.8	0	0.00735
-13.8	0.02158	0.02435	-13.8	0.02158	0.01522
-13.8	0.04317	0.03372	-13.8	0.04317	0.02125
-13.8	0.06475	0.03986	-13.8	0.06475	0.02533
-13.8	0.08633	0.04378	-13.8	0.08633	0.02783
-13.8	0.10791	0.04587	-13.8	0.10791	0.02877
-13.8	0.1295	0.04638	-13.8	0.1295	0.02817
-13.8	0.15108	0.04556	-13.8	0.15108	0.02629
-13.8	0.17266	0.04367	-13.8	0.17266	0.02359
-13.8	0.19425	0.04099	-13.8	0.19425	0.02072
-13.8	0.21583	0.03776	-13.8	0.21583	0.01833
-13.8	0.23741	0.03422	-13.8	0.23741	0.0168
-13.8	0.25899	0.03054	-13.8	0.25899	0.01593
-13.8	0.28058	0.02683	-13.8	0.28058	0.01518
-13.8	0.30216	0.02318	-13.8	0.30216	0.01405
-13.8	0.32374	0.01965	-13.8	0.32374	0.01232
-13.8	0.34532	0.01633	-13.8	0.34532	0.01004
-13.8	0.36691	0.01328	-13.8	0.36691	0.00744
-13.8	0.38849	0.01059	-13.8	0.38849	0.00486
-13.8	0.41007	0.00833	-13.8	0.41007	0.00271
-13.8	0.43166	0.00651	-13.8	0.43166	0.00163
-13.8	0.45324	0.00514	-13.8	0.45324	0.00192
-13.8	0.47482	0.00412	-13.8	0.47482	0.00232
-13.8	0.4964	0.00334	-13.8	0.4964	0.00231
-13.8	0.51799	0.0027	-13.8	0.51799	0.00193
-13.8	0.53957	0.00214	-13.8	0.53957	0.00136
-13.8	0.56115	0.00163	-13.8	0.56115	0.00107
-13.8	0.58273	0.00118	-13.8	0.58273	0.00148
-13.8	0.60432	0.000818392	-13.8	0.60432	0.00218
-13.8	0.6259	0.000572495	-13.8	0.6259	0.00286
-13.8	0.64748	0.000448855	-13.8	0.64748	0.00342
-13.8	0.66907	0.000409978	-13.8	0.66907	0.00383
-13.8	0.69065	0.000396429	-13.8	0.69065	0.00411
-13.8	0.71223	0.000378224	-13.8	0.71223	0.00427
-13.8	0.73381	0.000354924	-13.8	0.73381	0.00435
-13.8	0.7554	0.000337529	-13.8	0.7554	0.00435
-13.8	0.77698	0.000334815	-13.8	0.77698	0.0043
-13.8	0.79856	0.000346238	-13.8	0.79856	0.0042
-13.8	0.82014	0.000364103	-13.8	0.82014	0.00406
-13.8	0.84173	0.000380116	-13.8	0.84173	0.00388
-13.8	0.86331	0.000388975	-13.8	0.86331	0.00366
-13.8	0.88489	0.000388562	-13.8	0.88489	0.00342
-13.8	0.90648	0.000378966	-13.8	0.90648	0.00315
-13.8	0.92806	0.000361499	-13.8	0.92806	0.00287
-13.8	0.94964	0.000337996	-13.8	0.94964	0.00258
-13.8	0.97122	0.000310377	-13.8	0.97122	0.0023
-13.8	0.99281	0.000280411	-13.8	0.99281	0.00202
-13.8	1.01439	0.000249598	-13.8	1.01439	0.00175
-13.8	1.03597	0.00021914	-13.8	1.03597	0.00151
-13.8	1.05755	0.000189949	-13.8	1.05755	0.00128
-13.8	1.07914	0.000162669	-13.8	1.07914	0.00108
-13.8	1.10072	0.000137719	-13.8	1.10072	0.000894969
-13.8	1.1223	0.000115329	-13.8	1.1223	0.000737126
-13.8	1.14389	9.55755e-05	-13.8	1.14389	0.000601339
-13.8	1.16547	7.84167e-05	-13.8	1.16547	0.00048608
-13.8	1.18705	6.37258e-05	-13.8	1.18705	0.000389468
-13.8	1.20863	5.13167e-05	-13.8	1.20863	0.000309441
-13.8	1.23022	4.09675e-05	-13.8	1.23022	0.000243889
-13.8	1.2518	3.24394e-05	-13.8	1.2518	0.000190754
-13.8	1.27338	2.54913e-05	-13.8	1.27338	0.000148109
-13.8	1.29496	1.98907e-05	-13.8	1.29496	0.0001142
-13.8	1.31655	1.54215e-05	-13.8	1.31655	8.7474e-05
-13.8	1.33813	1.18882e-05	-13.8	1.33813	6.65822e-05
-13.8	1.35971	9.11845e-06	-13.8	1.35971	5.03775e-05
-13.8	1.38129	6.96383e-06	-13.8	1.38129	3.79002e-05
-13.8	1.40288	5.29893e-06	-13.8	1.40288	2.83589e-05
-13.8	1.42446	4.01975e-06	-13.8	1.42446	2.11101e-05
-13.8	1.44604	3.04151e-06	-13.8	1.44604	1.56368e-05
-13.8	1.46763	2.29617e-06	-13.8	1.46763	1.1528e-05
-13.8	1.48921	1.72988e-06	-13.8	1.48921	8.46051e-06
-13.8	1.51079	1.30054e-06	-13.8	1.51079	6.1824e-06
-13.8	1.53237	9.75575e-07	-13.8	1.53237	4.49893e-06
-13.8	1.55396	7.29978e-07	-13.8	1.55396	3.26077e-06
-13.8	1.57554	5.44648e-07	-13.8	1.57554	2.35426e-06
-13.8	1.59712	4.0505e-07	-13.8	1.59712	1.69342e-06
-13.8	1.61871	3.00132e-07	-13.8	1.61871	1.21369e-06
-13.8	1.64029	2.21496e-07	-13.8	1.64029	8.66819e-07
-13.8	1.66187	1.62752e-07	-13.8	1.66187	6.16976e-07
-13.8	1.68345	1.19035e-07	-13.8	1.68345	4.37689e-07
-13.8	1.70504	8.66396e-08	-13.8	1.70504	3.09494e-07
-13.8	1.72662	6.27463e-08	-13.8	1.72662	2.18152e-07
-13.8	1.7482	4.52112e-08	-13.8	1.7482	1.53287e-07
-13.8	1.76978	3.24093e-08	-13.8	1.76978	1.07378e-07
-13.8	1.79137	2.31129e-08	-13.8	1.79137	7.49899e-08
-13.8	1.81295	1.63988e-08	-13.8	1.81295	5.22129e-08
-13.8	1.83453	1.15762e-08	-13.8	1.83453	3.62451e-08
-13.8	1.85612	8.13107e-09	-13.8	1.85612	2.50855e-08
-13.8	1.8777	5.68324e-09	-13.8	1.8777	1.73101e-08
-13.8	1.89928	3.95324e-09	-13.8	1.89928	1.19091e-08
-13.8	1.92086	2.73693e-09	-13.8	1.92086	8.16887e-09
-13.8	1.94245	1.88615e-09	-13.8	1.94245	5.58653e-09
-13.8	1.96403	1.294e-09	-13.8	1.96403	3.80904e-09
-13.8	1.98561	8.83854e-10	-13.8	1.98561	2.58928e-09
-13.8	2.00719	6.0112e-10	-13.8	2.00719	1.75479e-09
-13.8	2.02878	4.07112e-10	-13.8	2.02878	1.18563e-09
-13.8	2.05036	2.74584e-10	-13.8	2.05036	7.98639e-10
-13.8	2.07194	1.8445e-10	-13.8	2.07194	5.36316e-10
-13.8	2.09353	1.23411e-10	-13.8	2.09353	3.59053e-10
-13.8	2.11511	8.22479e-11	-13.8	2.11511	2.39641e-10
-13.8	2.13669	5.46027e-11	-13.8	2.13669	1.59452e-10
-13.8	2.15827	3.61111e-11	-13.8	2.15827	1.0577e-10
-13.8	2.17986	2.37915e-11	-13.8	2.17986	6.9945e-11
-13.8	2.20144	1.56159e-11	-13.8	2.20144	4.61125e-11
-13.8	2.22302	1.02115e-11	-13.8	2.22302	3.03074e-11
-13.8	2.2446	6.65264e-12	-13.8	2.2446	1.98587e-11
-13.8	2.26619	4.31808e-12	-13.8	2.26619	1.29726e-11
-13.8	2.28777	2.79244e-12	-13.8	2.28777	8.44854e-12
-13.8	2.30935	1.7992e-12	-13.8	2.30935	5.48554e-12
-13.8	2.33094	1.15499e-12	-13.8	2.33094	3.55093e-12
-13.8	2.35252	7.38736e-13	-13.8	2.35252	2.29169e-12
-13.8	2.3741	4.70775e-13	-13.8	2.3741	1.47457e-12
-13.8	2.39568	2.98922e-13	-13.8	2.39568	9.45951e-13
-13.8	2.41727	1.89116e-13	-13.8	2.41727	6.05025e-13
-13.8	2.43885	1.19215e-13	-13.8	2.43885	3.85816e-13
-13.8	2.46043	7.4882e-14	-13.8	2.46043	2.45297e-13
-13.8	2.48201	4.68678e-14	-13.8	2.48201	1.55492e-13
-13.8	2.5036	2.92303e-14	-13.8	2.5036	9.82719e-14
-13.8	2.52518	1.81663e-14	-13.8	2.52518	6.19235e-14
-13.8	2.54676	1.1251e-14	-13.8	2.54676	3.89033e-14
-13.8	2.56834	6.9441e-15	-13.8	2.56834	2.43679e-14
-13.8	2.58993	4.27131e-15	-13.8	2.58993	1.52178e-14
-13.8	2.61151	2.61844e-15	-13.8	2.61151	9.47501e-15
-13.8	2.63309	1.59985e-15	-13.8	2.63309	5.88169e-15
-13.8	2.65468	9.74284e-16	-13.8	2.65468	3.6401e-15
-13.8	2.67626	5.91403e-16	-13.8	2.67626	2.246e-15
-13.8	2.69784	3.5784e-16	-13.8	2.69784	1.38161e-15
-13.8	2.71942	2.15835e-16	-13.8	2.71942	8.47295e-16
-13.8	2.74101	1.29777e-16	-13.8	2.74101	5.18028e-16
-13.8	2.76259	7.7792e-17	-13.8	2.76259	3.15744e-16
-13.8	2.78417	4.64887e-17	-13.8	2.78417	1.91856e-16
-13.8	2.80576	2.76981e-17	-13.8	2.80576	1.16216e-16
-13.8	2.82734	1.64534e-17	-13.8	2.82734	7.01781e-17
-13.8	2.84892	9.74484e-18	-13.8	2.84892	4.22451e-17
-13.8	2.8705	5.75463e-18	-13.8	2.8705	2.53505e-17
-13.8	2.89209	3.38838e-18	-13.8	2.89209	1.51643e-17
-13.8	2.91367	1.98931e-18	-13.8	2.91367	9.04233e-18
-13.8	2.93525	1.16454e-18	-13.8	2.93525	5.37471e-18
-13.8	2.95683	6.79752e-19	-13.8	2.95683	3.18449e-18
-13.8	2.97842	3.95632e-19	-13.8	2.97842	1.88075e-18
-13.8	3	2.29601e-19	-13.8	3	1.10719e-18
-13.8	3.02158	1.32862e-19	-13.8	3.02158	6.4969e-19
-13.8	3.04317	7.66591e-20	-13.8	3.04317	3.79999e-19
-13.8	3.06475	4.41023e-20	-13.8	3.06475	2.21536e-19
-13.8	3.08633	2.52981e-20	-13.8	3.08633	1.28733e-19
-13.8	3.10791	1.4469e-20	-13.8	3.10791	7.45606e-20
-13.8	3.1295	8.251e-21	-13.8	3.1295	4.30432e-20
-13.8	3.15108	4.69122e-21	-13.8	3.15108	2.47667e-20
-13.8	3.17266	2.65931e-21	-13.8	3.17266	1.42036e-20
-13.8	3.19425	1.50297e-21	-13.8	3.19425	8.11881e-21
-13.8	3.21583	8.46885e-22	-13.8	3.21583	4.62536e-21
-13.8	3.23741	4.75755e-22	-13.8	3.23741	2.62636e-21
-13.8	3.25899	2.66454e-22	-13.8	3.25899	1.48634e-21
-13.8	3.28058	1.48777e-22	-13.8	3.28058	8.38362e-22
-13.8	3.30216	8.28166e-23	-13.8	3.30216	4.71296e-22
-13.8	3.32374	4.59583e-23	-13.8	3.32374	2.6406e-22
-13.8	3.34532	2.54255e-23	-13.8	3.34532	1.47453e-22
-13.8	3.36691	1.40227e-23	-13.8	3.36691	8.20632e-23
-13.8	3.38849	7.70981e-24	-13.8	3.38849	4.55178e-23
-13.8	3.41007	4.22576e-24	-13.8	3.41007	2.51624e-23
-13.8	3.43166	2.30893e-24	-13.8	3.43166	1.3863e-23
-13.8	3.45324	1.25765e-24	-13.8	3.45324	7.61199e-24
-13.8	3.47482	6.82886e-25	-13.8	3.47482	4.16554e-24
-13.8	3.4964	3.69636e-25	-13.8	3.4964	2.27182e-24
-13.8	3.51799	1.9945e-25	-13.8	3.51799	1.23483e-24
-13.8	3.53957	1.07282e-25	-13.8	3.53957	6.6891e-25
-13.8	3.56115	5.75239e-26	-13.8	3.56115	3.61123e-25
-13.8	3.58273	3.07467e-26	-13.8	3.58273	1.94298e-25
-13.8	3.60432	1.63822e-26	-13.8	3.60432	1.04185e-25
-13.8	3.6259	8.70106e-27	-13.8	3.6259	5.56754e-26
-13.8	3.64748	4.60672e-27	-13.8	3.64748	2.96514e-26
-13.8	3.66906	2.43125e-27	-13.8	3.66906	1.57379e-26
-13.8	3.69065	1.27904e-27	-13.8	3.69065	8.32472e-27
-13.8	3.71223	6.70733e-28	-13.8	3.71223	4.38844e-27
-13.8	3.73381	3.50612e-28	-13.8	3.73381	2.30552e-27
-13.8	3.7554	1.82689e-28	-13.8	3.7554	1.20711e-27
-13.8	3.77698	9.48862e-29	-13.8	3.77698	6.29851e-28
-13.8	3.79856	4.91242e-29	-13.8	3.79856	3.27526e-28
-13.8	3.82014	2.53505e-29	-13.8	3.82014	1.69734e-28
-13.8	3.84173	1.30399e-29	-13.8	3.84173	8.76606e-29
-13.8	3.86331	6.6858e-30	-13.8	3.86331	4.51184e-29
-13.8	3.88489	3.41683e-30	-13.8	3.88489	2.31428e-29
-13.8	3.90647	1.74052e-30	-13.8	3.90647	1.18301e-29
-13.8	3.92806	8.83727e-31	-13.8	3.92806	6.02664e-30
-13.8	3.94964	4.47236e-31	-13.8	3.94964	3.05965e-30
-13.8	3.97122	2.25597e-31	-13.8	3.97122	1.54802e-30
-13.8	3.99281	1.13423e-31	-13.8	3.99281	7.80534e-31
-13.8	4.01439	5.68383e-32	-13.8	4.01439	3.92208e-31
-13.8	4.03597	2.83888e-32	-13.8	4.03597	1.96403e-31
-13.8	4.05755	1.41325e-32	-13.8	4.05755	9.8014e-32
-13.8	4.07914	7.01212e-33	-13.8	4.07914	4.87456e-32
-13.8	4.10072	3.46768e-33	-13.8	4.10072	2.41596e-32
-13.8	4.1223	1.70916e-33	-13.8	4.1223	1.1933e-32
-13.8	4.14389	8.39615e-34	-13.8	4.14389	5.87374e-33
-13.8	4.16547	4.1108e-34	-13.8	4.16547	2.88128e-33
-13.8	4.18705	2.00595e-34	-13.8	4.18705	1.40852e-33
-13.8	4.20863	9.75568e-35	-13.8	4.20863	6.86186e-34
-13.8	4.23022	4.72864e-35	-13.8	4.23022	3.33139e-34
-13.8	4.2518	2.28431e-35	-13.8	4.2518	1.61181e-34
-13.8	4.27338	1.09979e-35	-13.8	4.27338	7.77149e-35
-13.8	4.29496	5.27718e-36	-13.8	4.29496	3.7342e-35
-13.8	4.31655	2.52363e-36	-13.8	4.31655	1.7881e-35
-13.8	4.33813	1.20276e-36	-13.8	4.33813	8.53278e-36
-13.8	4.35971	5.71297e-37	-13.8	4.35971	4.05779e-36
-13.8	4.38129	2.70441e-37	-13.8	4.38129	1.92304e-36
-13.8	4.40288	1.27587e-37	-13.8	4.40288	9.08218e-37
-13.8	4.42446	5.99881e-38	-13.8	4.42446	4.27456e-37
-13.8	4.44604	2.8109e-38	-13.8	4.44604	2.0049e-37
-13.8	4.46763	1.31264e-38	-13.8	4.46763	9.37117e-38
-13.8	4.48921	6.10891e-39	-13.8	4.48921	4.3651e-38
-13.8	4.51079	2.83335e-39	-13.8	4.51079	2.02625e-38
-13.8	4.53237	1.30964e-39	-13.8	4.53237	9.37329e-39
-13.8	4.55396	6.0328e-40	-13.8	4.55396	4.32104e-39
-13.8	4.57554	2.76948e-40	-13.8	4.57554	1.9851e-39
-13.8	4.59712	1.26704e-40	-13.8	4.59712	9.08816e-40
-13.8	4.61871	5.7769e-41	-13.8	4.61871	4.14635e-40
-13.8	4.64029	2.62487e-41	-13.8	4.64029	1.88518e-40
-13.8	4.66187	1.18859e-41	-13.8	4.66187	8.54156e-41
-13.8	4.68345	5.36365e-42	-13.8	4.68345	3.85672e-41
-13.8	4.70504	2.41212e-42	-13.8	4.70504	1.73538e-41
-13.8	4.72662	1.08104e-42	-13.8	4.72662	7.78159e-42
-13.8	4.7482	4.82826e-43	-13.8	4.7482	3.47726e-42
-13.8	4.76978	2.14904e-43	-13.8	4.76978	1.54847e-42
-13.8	4.79137	9.53238e-44	-13.8	4.79137	6.87165e-43
-13.8	4.81295	4.21368e-44	-13.8	4.81295	3.0389e-43
-13.8	4.83453	1.85619e-44	-13.8	4.83453	1.33926e-43
-13.8	4.85612	8.14868e-45	-13.8	4.85612	5.88179e-44
-13.8	4.8777	3.56493e-45	-13.8	4.8777	2.57423e-44
-13.8	4.89928	1.55423e-45	-13.8	4.89928	1.12274e-44
-13.8	4.92086	6.75275e-46	-13.8	4.92086	4.87985e-45
-13.8	4.94245	2.92377e-46	-13.8	4.94245	2.11362e-45
-13.8	4.96403	1.26155e-46	-13.8	4.96403	9.12304e-46
-13.8	4.98561	5.42457e-47	-13.8	4.98561	3.92415e-46
-13.8	5.00719	2.32446e-47	-13.8	5.00719	1.68207e-46
-13.8	5.02878	9.92603e-48	-13.8	5.02878	7.18516e-47
-13.8	5.05036	4.22402e-48	-13.8	5.05036	3.05859e-47
-13.8	5.07194	1.79131e-48	-13.8	5.07194	1.29747e-47
-13.8	5.09352	7.5703e-49	-13.8	5.09352	5.48486e-48
-13.8	5.11511	3.18823e-49	-13.8	5.11511	2.3106e-48
-13.8	5.13669	1.33807e-49	-13.8	5.13669	9.70013e-49
-13.8	5.15827	5.59636e-50	-13.8	5.15827	4.05808e-49
-13.8	5.17986	2.33251e-50	-13.8	5.17986	1.69182e-49
-13.8	5.20144	9.68805e-51	-13.8	5.20144	7.02879e-50
-13.8	5.22302	4.00998e-51	-13.8	5.22302	2.91003e-50
-13.8	5.2446	1.65402e-51	-13.8	5.2446	1.20062e-50
-13.8	5.26619	6.79877e-52	-13.8	5.26619	4.9363e-51
-13.8	5.28777	2.78492e-52	-13.8	5.28777	2.0225e-51
-13.8	5.30935	1.13681e-52	-13.8	5.30935	8.25785e-52
-13.8	5.33094	4.62436e-53	-13.8	5.33094	3.35996e-52
-13.8	5.35252	1.8746e-53	-13.8	5.35252	1.36236e-52
-13.8	5.3741	7.57279e-54	-13.8	5.3741	5.50477e-53
-13.8	5.39568	3.04855e-54	-13.8	5.39568	2.21654e-53
-13.8	5.41727	1.22299e-54	-13.8	5.41727	8.89407e-54
-13.8	5.43885	4.88923e-55	-13.8	5.43885	3.55644e-54
-13.8	5.46043	1.94782e-55	-13.8	5.46043	1.41716e-54
-13.8	5.48201	7.73297e-56	-13.8	5.48201	5.62744e-55
-13.8	5.5036	3.05938e-56	-13.8	5.5036	2.22685e-55
-13.8	5.52518	1.20617e-56	-13.8	5.52518	8.78133e-56
-13.8	5.54676	4.73887e-57	-13.8	5.54676	3.45078e-56
-13.8	5.56834	1.85536e-57	-13.8	5.56834	1.35133e-56
-13.8	5.58993	7.23886e-58	-13.8	5.58993	5.27347e-57
-13.8	5.61151	2.8145e-58	-13.8	5.61151	2.05077e-57
-13.8	5.63309	1.09048e-58	-13.8	5.63309	7.94741e-58
-13.8	5.65468	4.21043e-59	-13.8	5.65468	3.06917e-58
-13.8	5.67626	1.62002e-59	-13.8	5.67626	1.18115e-58
-13.8	5.69784	6.21159e-60	-13.8	5.69784	4.52976e-59
-13.8	5.71942	2.3734e-60	-13.8	5.71942	1.73114e-59
-13.8	5.74101	9.03709e-61	-13.8	5.74101	6.59291e-60
-13.8	5.76259	3.42904e-61	-13.8	5.76259	2.50212e-60
-13.8	5.78417	1.29659e-61	-13.8	5.78417	9.46294e-61
-13.8	5.80576	4.88563e-62	-13.8	5.80576	3.5664e-61
-13.8	5.82734	1.83453e-62	-13.8	5.82734	1.33943e-61
-13.8	5.84892	6.86459e-63	-13.8	5.84892	5.013e-62
-13.8	5.8705	2.55972e-63	-13.8	5.8705	1.86965e-62
-13.8	5.89209	9.51163e-64	-13.8	5.89209	6.94878e-63
-13.8	5.91367	3.52212e-64	-13.8	5.91367	2.57361e-63
-13.8	5.93525	1.29969e-64	-13.8	5.93525	9.49868e-64
-13.8	5.95683	4.77926e-65	-13.8	5.95683	3.49357e-64
-13.8	5.97842	1.75133e-65	-13.8	5.97842	1.28044e-64
-13.8	6	6.39528e-66	-13.8	6	4.67666e-65
-13.75	0	0.0118	-13.75	0	0.00735
-13.75	0.02158	0.02435	-13.75	0.02158	0.01522
-13.75	0.04317	0.03372	-13.75	0.04317	0.02126
-13.75	0.06475	0.03987	-13.75	0.06475	0.02534
-13.75	0.08633	0.0438	-13.75	0.08633	0.02784
-13.75	0.10791	0.0459	-13.75	0.10791	0.02878
-13.75	0.1295	0.04642	-13.75	0.1295	0.0282
-13.75	0.15108	0.04562	-13.75	0.15108	0.02632
-13.75	0.17266	0.04374	-13.75	0.17266	0.02363
-13.75	0.19425	0.04107	-13.75	0.19425	0.02076
-13.75	0.21583	0.03786	-13.75	0.21583	0.01838
-13.75	0.23741	0.03433	-13.75	0.23741	0.01685
-13.75	0.25899	0.03065	-13.75	0.25899	0.01599
-13.75	0.28058	0.02694	-13.75	0.28058	0.01524
-13.75	0.30216	0.02329	-13.75	0.30216	0.01412
-13.75	0.32374	0.01977	-13.75	0.32374	0.01239
-13.75	0.34532	0.01644	-13.75	0.34532	0.0101
-13.75	0.36691	0.01338	-13.75	0.36691	0.0075
-13.75	0.38849	0.01068	-13.75	0.38849	0.00491
-13.75	0.41007	0.0084	-13.75	0.41007	0.00274
-13.75	0.43166	0.00658	-13.75	0.43166	0.00166
-13.75	0.45324	0.0052	-13.75	0.45324	0.00194
-13.75	0.47482	0.00417	-13.75	0.47482	0.00234
-13.75	0.4964	0.00338	-13.75	0.4964	0.00234
-13.75	0.51799	0.00274	-13.75	0.51799	0.00195
-13.75	0.53957	0.00217	-13.75	0.53957	0.00137
-13.75	0.56115	0.00165	-13.75	0.56115	0.00107
-13.75	0.58273	0.00119	-13.75	0.58273	0.00148
-13.75	0.60432	0.000829739	-13.75	0.60432	0.0022
-13.75	0.6259	0.0005794	-13.75	0.6259	0.00289
-13.75	0.64748	0.000453493	-13.75	0.64748	0.00346
-13.75	0.66907	0.000414451	-13.75	0.66907	0.00388
-13.75	0.69065	0.000401417	-13.75	0.69065	0.00417
-13.75	0.71223	0.000383457	-13.75	0.71223	0.00434
-13.75	0.73381	0.000360025	-13.75	0.73381	0.00442
-13.75	0.7554	0.000342443	-13.75	0.7554	0.00443
-13.75	0.77698	0.000339885	-13.75	0.77698	0.00438
-13.75	0.79856	0.000351953	-13.75	0.79856	0.00428
-13.75	0.82014	0.000370794	-13.75	0.82014	0.00414
-13.75	0.84173	0.000387856	-13.75	0.84173	0.00396
-13.75	0.86331	0.00039764	-13.75	0.86331	0.00375
-13.75	0.88489	0.000397917	-13.75	0.88489	0.0035
-13.75	0.90648	0.000388732	-13.75	0.90648	0.00323
-13.75	0.92806	0.000371402	-13.75	0.92806	0.00295
-13.75	0.94964	0.000347788	-13.75	0.94964	0.00266
-13.75	0.97122	0.000319851	-13.75	0.97122	0.00237
-13.75	0.99281	0.000289402	-13.75	0.99281	0.00208
-13.75	1.01439	0.000257986	-13.75	1.01439	0.00181
-13.75	1.03597	0.000226845	-13.75	1.03597	0.00156
-13.75	1.05755	0.000196923	-13.75	1.05755	0.00133
-13.75	1.07914	0.000168898	-13.75	1.07914	0.00112
-13.75	1.10072	0.000143213	-13.75	1.10072	0.000930234
-13.75	1.1223	0.000120115	-13.75	1.1223	0.000767344
-13.75	1.14389	9.96972e-05	-13.75	1.14389	0.000626959
-13.75	1.16547	8.1927e-05	-13.75	1.16547	0.00050758
-13.75	1.18705	6.66837e-05	-13.75	1.18705	0.000407335
-13.75	1.20863	5.37838e-05	-13.75	1.20863	0.000324151
-13.75	1.23022	4.30054e-05	-13.75	1.23022	0.000255892
-13.75	1.2518	3.41073e-05	-13.75	1.2518	0.000200465
-13.75	1.27338	2.68445e-05	-13.75	1.27338	0.000155902
-13.75	1.29496	2.098e-05	-13.75	1.29496	0.000120407
-13.75	1.31655	1.62918e-05	-13.75	1.31655	9.23812e-05
-13.75	1.33813	1.25789e-05	-13.75	1.33813	7.04349e-05
-13.75	1.35971	9.66342e-06	-13.75	1.35971	5.33825e-05
-13.75	1.38129	7.39169e-06	-13.75	1.38129	4.02293e-05
-13.75	1.40288	5.63343e-06	-13.75	1.40288	3.01534e-05
-13.75	1.42446	4.28036e-06	-13.75	1.42446	2.24849e-05
-13.75	1.44604	3.24399e-06	-13.75	1.44604	1.66843e-05
-13.75	1.46763	2.45312e-06	-13.75	1.46763	1.23221e-05
-13.75	1.48921	1.85129e-06	-13.75	1.48921	9.05947e-06
-13.75	1.51079	1.39429e-06	-13.75	1.51079	6.63206e-06
-13.75	1.53237	1.04782e-06	-13.75	1.53237	4.83497e-06
-13.75	1.55396	7.85517e-07	-13.75	1.55396	3.51081e-06
-13.75	1.57554	5.87232e-07	-13.75	1.57554	2.53951e-06
-13.75	1.59712	4.37597e-07	-13.75	1.59712	1.83013e-06
-13.75	1.61871	3.24918e-07	-13.75	1.61871	1.31418e-06
-13.75	1.64029	2.40294e-07	-13.75	1.64029	9.404e-07
-13.75	1.66187	1.76944e-07	-13.75	1.66187	6.70658e-07
-13.75	1.68345	1.29698e-07	-13.75	1.68345	4.76713e-07
-13.75	1.70504	9.46098e-08	-13.75	1.70504	3.37764e-07
-13.75	1.72662	6.86722e-08	-13.75	1.72662	2.3856e-07
-13.75	1.7482	4.95931e-08	-13.75	1.7482	1.67972e-07
-13.75	1.76978	3.56316e-08	-13.75	1.76978	1.17909e-07
-13.75	1.79137	2.54695e-08	-13.75	1.79137	8.25175e-08
-13.75	1.81295	1.81127e-08	-13.75	1.81295	5.75764e-08
-13.75	1.83453	1.28159e-08	-13.75	1.83453	4.00546e-08
-13.75	1.85612	9.023e-09	-13.75	1.85612	2.77826e-08
-13.75	1.8777	6.32156e-09	-13.75	1.8777	1.92136e-08
-13.75	1.89928	4.40771e-09	-13.75	1.89928	1.32483e-08
-13.75	1.92086	3.05888e-09	-13.75	1.92086	9.10804e-09
-13.75	1.94245	2.1131e-09	-13.75	1.94245	6.24309e-09
-13.75	1.96403	1.45321e-09	-13.75	1.96403	4.26658e-09
-13.75	1.98561	9.9503e-10	-13.75	1.98561	2.90711e-09
-13.75	2.00719	6.78397e-10	-13.75	2.00719	1.97486e-09
-13.75	2.02878	4.60588e-10	-13.75	2.02878	1.33753e-09
-13.75	2.05036	3.11428e-10	-13.75	2.05036	9.03144e-10
-13.75	2.07194	2.09727e-10	-13.75	2.07194	6.07983e-10
-13.75	2.09353	1.4068e-10	-13.75	2.09353	4.08042e-10
-13.75	2.11511	9.39969e-11	-13.75	2.11511	2.7302e-10
-13.75	2.13669	6.25641e-11	-13.75	2.13669	1.8212e-10
-13.75	2.15827	4.14844e-11	-13.75	2.15827	1.21115e-10
-13.75	2.17986	2.74036e-11	-13.75	2.17986	8.02994e-11
-13.75	2.20144	1.80346e-11	-13.75	2.20144	5.30766e-11
-13.75	2.22302	1.18247e-11	-13.75	2.22302	3.49762e-11
-13.75	2.2446	7.72453e-12	-13.75	2.2446	2.29787e-11
-13.75	2.26619	5.02753e-12	-13.75	2.26619	1.50509e-11
-13.75	2.28777	3.2602e-12	-13.75	2.28777	9.82849e-12
-13.75	2.30935	2.10643e-12	-13.75	2.30935	6.3989e-12
-13.75	2.33094	1.35602e-12	-13.75	2.33094	4.15356e-12
-13.75	2.35252	8.69768e-13	-13.75	2.35252	2.68804e-12
-13.75	2.3741	5.55861e-13	-13.75	2.3741	1.73443e-12
-13.75	2.39568	3.53965e-13	-13.75	2.39568	1.1158e-12
-13.75	2.41727	2.24589e-13	-13.75	2.41727	7.15689e-13
-13.75	2.43885	1.41991e-13	-13.75	2.43885	4.57695e-13
-13.75	2.46043	8.94507e-14	-13.75	2.46043	2.91839e-13
-13.75	2.48201	5.61523e-14	-13.75	2.48201	1.85536e-13
-13.75	2.5036	3.51255e-14	-13.75	2.5036	1.17605e-13
-13.75	2.52518	2.18958e-14	-13.75	2.52518	7.43264e-14
-13.75	2.54676	1.36018e-14	-13.75	2.54676	4.68355e-14
-13.75	2.56834	8.42062e-15	-13.75	2.56834	2.94252e-14
-13.75	2.58993	5.1954e-15	-13.75	2.58993	1.84322e-14
-13.75	2.61151	3.19476e-15	-13.75	2.61151	1.15118e-14
-13.75	2.63309	1.95803e-15	-13.75	2.63309	7.16823e-15
-13.75	2.65468	1.19614e-15	-13.75	2.65468	4.45023e-15
-13.75	2.67626	7.28354e-16	-13.75	2.67626	2.75455e-15
-13.75	2.69784	4.42099e-16	-13.75	2.69784	1.69985e-15
-13.75	2.71942	2.67505e-16	-13.75	2.71942	1.04581e-15
-13.75	2.74101	1.6136e-16	-13.75	2.74101	6.41477e-16
-13.75	2.76259	9.70352e-17	-13.75	2.76259	3.92267e-16
-13.75	2.78417	5.81765e-17	-13.75	2.78417	2.3914e-16
-13.75	2.80576	3.47749e-17	-13.75	2.80576	1.45341e-16
-13.75	2.82734	2.07251e-17	-13.75	2.82734	8.806e-17
-13.75	2.84892	1.23155e-17	-13.75	2.84892	5.31889e-17
-13.75	2.8705	7.29691e-18	-13.75	2.8705	3.20265e-17
-13.75	2.89209	4.31091e-18	-13.75	2.89209	1.92237e-17
-13.75	2.91367	2.53949e-18	-13.75	2.91367	1.15027e-17
-13.75	2.93525	1.49169e-18	-13.75	2.93525	6.861e-18
-13.75	2.95683	8.737e-19	-13.75	2.95683	4.07943e-18
-13.75	2.97842	5.10275e-19	-13.75	2.97842	2.41784e-18
-13.75	3	2.97167e-19	-13.75	3	1.42846e-18
-13.75	3.02158	1.72565e-19	-13.75	3.02158	8.41235e-19
-13.75	3.04317	9.99201e-20	-13.75	3.04317	4.93818e-19
-13.75	3.06475	5.769e-20	-13.75	3.06475	2.88945e-19
-13.75	3.08633	3.32116e-20	-13.75	3.08633	1.68522e-19
-13.75	3.10791	1.9064e-20	-13.75	3.10791	9.79683e-20
-13.75	3.1295	1.09111e-20	-13.75	3.1295	5.67676e-20
-13.75	3.15108	6.22655e-21	-13.75	3.15108	3.27866e-20
-13.75	3.17266	3.54277e-21	-13.75	3.17266	1.88743e-20
-13.75	3.19425	2.00978e-21	-13.75	3.19425	1.08298e-20
-13.75	3.21583	1.13673e-21	-13.75	3.21583	6.19353e-21
-13.75	3.23741	6.41012e-22	-13.75	3.23741	3.53041e-21
-13.75	3.25899	3.60384e-22	-13.75	3.25899	2.00575e-21
-13.75	3.28058	2.02e-22	-13.75	3.28058	1.13577e-21
-13.75	3.30216	1.1288e-22	-13.75	3.30216	6.41012e-22
-13.75	3.32374	6.28868e-23	-13.75	3.32374	3.60577e-22
-13.75	3.34532	3.49279e-23	-13.75	3.34532	2.02155e-22
-13.75	3.36691	1.93399e-23	-13.75	3.36691	1.1296e-22
-13.75	3.38849	1.06757e-23	-13.75	3.38849	6.29092e-23
-13.75	3.41007	5.87491e-24	-13.75	3.41007	3.49183e-23
-13.75	3.43166	3.22301e-24	-13.75	3.43166	1.9317e-23
-13.75	3.45324	1.76269e-24	-13.75	3.45324	1.06505e-23
-13.75	3.47482	9.61038e-25	-13.75	3.47482	5.85255e-24
-13.75	3.4964	5.22341e-25	-13.75	3.4964	3.20525e-24
-13.75	3.51799	2.83018e-25	-13.75	3.51799	1.74952e-24
-13.75	3.53957	1.52868e-25	-13.75	3.53957	9.51734e-25
-13.75	3.56115	8.23116e-26	-13.75	3.56115	5.16e-25
-13.75	3.58273	4.4182e-26	-13.75	3.58273	2.78818e-25
-13.75	3.60432	2.3641e-26	-13.75	3.60432	1.5015e-25
-13.75	3.6259	1.26102e-26	-13.75	3.6259	8.05872e-26
-13.75	3.64748	6.70515e-27	-13.75	3.64748	4.31062e-26
-13.75	3.66906	3.55407e-27	-13.75	3.66906	2.29797e-26
-13.75	3.69065	1.87789e-27	-13.75	3.69065	1.2209e-26
-13.75	3.71223	9.89102e-28	-13.75	3.71223	6.46468e-27
-13.75	3.73381	5.19318e-28	-13.75	3.73381	3.41147e-27
-13.75	3.7554	2.71797e-28	-13.75	3.7554	1.79418e-27
-13.75	3.77698	1.41799e-28	-13.75	3.77698	9.40408e-28
-13.75	3.79856	7.3742e-29	-13.75	3.79856	4.9124e-28
-13.75	3.82014	3.82268e-29	-13.75	3.82014	2.55739e-28
-13.75	3.84173	1.97528e-29	-13.75	3.84173	1.32686e-28
-13.75	3.86331	1.0174e-29	-13.75	3.86331	6.86085e-29
-13.75	3.88489	5.22347e-30	-13.75	3.88489	3.53553e-29
-13.75	3.90647	2.67315e-30	-13.75	3.90647	1.81574e-29
-13.75	3.92806	1.36359e-30	-13.75	3.92806	9.29341e-30
-13.75	3.94964	6.93321e-31	-13.75	3.94964	4.74044e-30
-13.75	3.97122	3.51377e-31	-13.75	3.97122	2.40981e-30
-13.75	3.99281	1.775e-31	-13.75	3.99281	1.22087e-30
-13.75	4.01439	8.93728e-32	-13.75	4.01439	6.16414e-31
-13.75	4.03597	4.48529e-32	-13.75	4.03597	3.10168e-31
-13.75	4.05755	2.24363e-32	-13.75	4.05755	1.55539e-31
-13.75	4.07914	1.11863e-32	-13.75	4.07914	7.77323e-32
-13.75	4.10072	5.55892e-33	-13.75	4.10072	3.87151e-32
-13.75	4.1223	2.75335e-33	-13.75	4.1223	1.92166e-32
-13.75	4.14389	1.35924e-33	-13.75	4.14389	9.50583e-33
-13.75	4.16547	6.68792e-34	-13.75	4.16547	4.68619e-33
-13.75	4.18705	3.27978e-34	-13.75	4.18705	2.30232e-33
-13.75	4.20863	1.60308e-34	-13.75	4.20863	1.12727e-33
-13.75	4.23022	7.80942e-35	-13.75	4.23022	5.5005e-34
-13.75	4.2518	3.79169e-35	-13.75	4.2518	2.67481e-34
-13.75	4.27338	1.83483e-35	-13.75	4.27338	1.29628e-34
-13.75	4.29496	8.84924e-36	-13.75	4.29496	6.2606e-35
-13.75	4.31655	4.25363e-36	-13.75	4.31655	3.01334e-35
-13.75	4.33813	2.03777e-36	-13.75	4.33813	1.44542e-35
-13.75	4.35971	9.72952e-37	-13.75	4.35971	6.90956e-36
-13.75	4.38129	4.62984e-37	-13.75	4.38129	3.2917e-36
-13.75	4.40288	2.19572e-37	-13.75	4.40288	1.56279e-36
-13.75	4.42446	1.03782e-37	-13.75	4.42446	7.39426e-37
-13.75	4.44604	4.88879e-38	-13.75	4.44604	3.48657e-37
-13.75	4.46763	2.29516e-38	-13.75	4.46763	1.63838e-37
-13.75	4.48921	1.07387e-38	-13.75	4.48921	7.67255e-38
-13.75	4.51079	5.00751e-39	-13.75	4.51079	3.58076e-38
-13.75	4.53237	2.32712e-39	-13.75	4.53237	1.66541e-38
-13.75	4.55396	1.07781e-39	-13.75	4.55396	7.71926e-39
-13.75	4.57554	4.97494e-40	-13.75	4.57554	3.56566e-39
-13.75	4.59712	2.28854e-40	-13.75	4.59712	1.64139e-39
-13.75	4.61871	1.04918e-40	-13.75	4.61871	7.52999e-40
-13.75	4.64029	4.79364e-41	-13.75	4.64029	3.44258e-40
-13.75	4.66187	2.18273e-41	-13.75	4.66187	1.56849e-40
-13.75	4.68345	9.90497e-42	-13.75	4.68345	7.12177e-41
-13.75	4.70504	4.47945e-42	-13.75	4.70504	3.22256e-41
-13.75	4.72662	2.0189e-42	-13.75	4.72662	1.45319e-41
-13.75	4.7482	9.06818e-43	-13.75	4.7482	6.53053e-42
-13.75	4.76978	4.05921e-43	-13.75	4.76978	2.92471e-42
-13.75	4.79137	1.81083e-43	-13.75	4.79137	1.30534e-42
-13.75	4.81295	8.0506e-44	-13.75	4.81295	5.80589e-43
-13.75	4.83453	3.56691e-44	-13.75	4.83453	2.57348e-43
-13.75	4.85612	1.57496e-44	-13.75	4.85612	1.13679e-43
-13.75	4.8777	6.93039e-45	-13.75	4.8777	5.00428e-44
-13.75	4.89928	3.03919e-45	-13.75	4.89928	2.19538e-44
-13.75	4.92086	1.32821e-45	-13.75	4.92086	9.59805e-45
-13.75	4.94245	5.78481e-46	-13.75	4.94245	4.18177e-45
-13.75	4.96403	2.51084e-46	-13.75	4.96403	1.81569e-45
-13.75	4.98561	1.08607e-46	-13.75	4.98561	7.8565e-46
-13.75	5.00719	4.68174e-47	-13.75	5.00719	3.38781e-46
-13.75	5.02878	2.01123e-47	-13.75	5.02878	1.45584e-46
-13.75	5.05036	8.61046e-48	-13.75	5.05036	6.23464e-47
-13.75	5.07194	3.67364e-48	-13.75	5.07194	2.6608e-47
-13.75	5.09352	1.56197e-48	-13.75	5.09352	1.13166e-47
-13.75	5.11511	6.61846e-49	-13.75	5.11511	4.79649e-48
-13.75	5.13669	2.79477e-49	-13.75	5.13669	2.02597e-48
-13.75	5.15827	1.17609e-49	-13.75	5.15827	8.52796e-49
-13.75	5.17986	4.93218e-50	-13.75	5.17986	3.57733e-49
-13.75	5.20144	2.0613e-50	-13.75	5.20144	1.49546e-49
-13.75	5.22302	8.58518e-51	-13.75	5.22302	6.23009e-50
-13.75	5.2446	3.56337e-51	-13.75	5.2446	2.58651e-50
-13.75	5.26619	1.47393e-51	-13.75	5.26619	1.07013e-50
-13.75	5.28777	6.07567e-52	-13.75	5.28777	4.41225e-51
-13.75	5.30935	2.49583e-52	-13.75	5.30935	1.81294e-51
-13.75	5.33094	1.02173e-52	-13.75	5.33094	7.42351e-52
-13.75	5.35252	4.16835e-53	-13.75	5.35252	3.02925e-52
-13.75	5.3741	1.69469e-53	-13.75	5.3741	1.23186e-52
-13.75	5.39568	6.86626e-54	-13.75	5.39568	4.99217e-53
-13.75	5.41727	2.77237e-54	-13.75	5.41727	2.01612e-53
-13.75	5.43885	1.11553e-54	-13.75	5.43885	8.11418e-54
-13.75	5.46043	4.47317e-55	-13.75	5.46043	3.25441e-54
-13.75	5.48201	1.78751e-55	-13.75	5.48201	1.30077e-54
-13.75	5.5036	7.1184e-56	-13.75	5.5036	5.18115e-55
-13.75	5.52518	2.82499e-56	-13.75	5.52518	2.05661e-55
-13.75	5.54676	1.11725e-56	-13.75	5.54676	8.13539e-56
-13.75	5.56834	4.40336e-57	-13.75	5.56834	3.20703e-56
-13.75	5.58993	1.72949e-57	-13.75	5.58993	1.25987e-56
-13.75	5.61151	6.7694e-58	-13.75	5.61151	4.93231e-57
-13.75	5.63309	2.64048e-58	-13.75	5.63309	1.92429e-57
-13.75	5.65468	1.02639e-58	-13.75	5.65468	7.48155e-58
-13.75	5.67626	3.97597e-59	-13.75	5.67626	2.89874e-58
-13.75	5.69784	1.53487e-59	-13.75	5.69784	1.11925e-58
-13.75	5.71942	5.90471e-60	-13.75	5.71942	4.30667e-59
-13.75	5.74101	2.26373e-60	-13.75	5.74101	1.65141e-59
-13.75	5.76259	8.64863e-61	-13.75	5.76259	6.31051e-60
-13.75	5.78417	3.29283e-61	-13.75	5.78417	2.4031e-60
-13.75	5.80576	1.24936e-61	-13.75	5.80576	9.11965e-61
-13.75	5.82734	4.72395e-62	-13.75	5.82734	3.44891e-61
-13.75	5.84892	1.78e-62	-13.75	5.84892	1.29982e-61
-13.75	5.8705	6.68394e-63	-13.75	5.8705	4.88179e-62
-13.75	5.89209	2.50116e-63	-13.75	5.89209	1.82715e-62
-13.75	5.91367	9.32714e-64	-13.75	5.91367	6.815e-63
-13.75	5.93525	3.46619e-64	-13.75	5.93525	2.53311e-63
-13.75	5.95683	1.28367e-64	-13.75	5.95683	9.38294e-64
-13.75	5.97842	4.73751e-65	-13.75	5.97842	3.46354e-64
-13.75	6	1.74239e-65	-13.75	6	1.27408e-64
-13.7	0	0.0118	-13.7	0	0.00735
-13.7	0.02158	0.02435	-13.7	0.02158	0.01522
-13.7	0.04317	0.03372	-13.7	0.04317	0.02126
-13.7	0.06475	0.03988	-13.7	0.06475	0.02534
-13.7	0.08633	0.04382	-13.7	0.08633	0.02785
-13.7	0.10791	0.04593	-13.7	0.10791	0.0288
-13.7	0.1295	0.04647	-13.7	0.1295	0.02822
-13.7	0.15108	0.04568	-13.7	0.15108	0.02636
-13.7	0.17266	0.04382	-13.7	0.17266	0.02367
-13.7	0.19425	0.04116	-13.7	0.19425	0.02081
-13.7	0.21583	0.03796	-13.7	0.21583	0.01843
-13.7	0.23741	0.03444	-13.7	0.23741	0.01691
-13.7	0.25899	0.03076	-13.7	0.25899	0.01605
-13.7	0.28058	0.02706	-13.7	0.28058	0.01531
-13.7	0.30216	0.02341	-13.7	0.30216	0.01418
-13.7	0.32374	0.01988	-13.7	0.32374	0.01245
-13.7	0.34532	0.01655	-13.7	0.34532	0.01016
-13.7	0.36691	0.01348	-13.7	0.36691	0.00755
-13.7	0.38849	0.01077	-13.7	0.38849	0.00495
-13.7	0.41007	0.00848	-13.7	0.41007	0.00277
-13.7	0.43166	0.00665	-13.7	0.43166	0.00168
-13.7	0.45324	0.00526	-13.7	0.45324	0.00196
-13.7	0.47482	0.00422	-13.7	0.47482	0.00236
-13.7	0.4964	0.00343	-13.7	0.4964	0.00236
-13.7	0.51799	0.00278	-13.7	0.51799	0.00196
-13.7	0.53957	0.0022	-13.7	0.53957	0.00138
-13.7	0.56115	0.00167	-13.7	0.56115	0.00107
-13.7	0.58273	0.00121	-13.7	0.58273	0.00149
-13.7	0.60432	0.000841236	-13.7	0.60432	0.00222
-13.7	0.6259	0.000586374	-13.7	0.6259	0.00292
-13.7	0.64748	0.000458147	-13.7	0.64748	0.0035
-13.7	0.66907	0.000418939	-13.7	0.66907	0.00393
-13.7	0.69065	0.000406444	-13.7	0.69065	0.00423
-13.7	0.71223	0.000388743	-13.7	0.71223	0.00441
-13.7	0.73381	0.00036518	-13.7	0.73381	0.00449
-13.7	0.7554	0.000347405	-13.7	0.7554	0.00451
-13.7	0.77698	0.000345001	-13.7	0.77698	0.00446
-13.7	0.79856	0.000357729	-13.7	0.79856	0.00437
-13.7	0.82014	0.000377575	-13.7	0.82014	0.00423
-13.7	0.84173	0.000395722	-13.7	0.84173	0.00405
-13.7	0.86331	0.000406466	-13.7	0.86331	0.00383
-13.7	0.88489	0.000407465	-13.7	0.88489	0.00359
-13.7	0.90648	0.000398719	-13.7	0.90648	0.00332
-13.7	0.92806	0.000381546	-13.7	0.92806	0.00303
-13.7	0.94964	0.000357835	-13.7	0.94964	0.00273
-13.7	0.97122	0.000329586	-13.7	0.97122	0.00244
-13.7	0.99281	0.000298655	-13.7	0.99281	0.00215
-13.7	1.01439	0.000266631	-13.7	1.01439	0.00187
-13.7	1.03597	0.000234796	-13.7	1.03597	0.00161
-13.7	1.05755	0.000204133	-13.7	1.05755	0.00137
-13.7	1.07914	0.000175348	-13.7	1.07914	0.00116
-13.7	1.10072	0.000148909	-13.7	1.10072	0.000966779
-13.7	1.1223	0.000125086	-13.7	1.1223	0.000798709
-13.7	1.14389	0.000103984	-13.7	1.14389	0.000653592
-13.7	1.16547	8.55839e-05	-13.7	1.16547	0.000529965
-13.7	1.18705	6.977e-05	-13.7	1.18705	0.000425967
-13.7	1.20863	5.63622e-05	-13.7	1.20863	0.000339515
-13.7	1.23022	4.51386e-05	-13.7	1.23022	0.000268448
-13.7	1.2518	3.58559e-05	-13.7	1.2518	0.000210641
-13.7	1.27338	2.82656e-05	-13.7	1.27338	0.000164082
-13.7	1.29496	2.21255e-05	-13.7	1.29496	0.000126932
-13.7	1.31655	1.72085e-05	-13.7	1.31655	9.75483e-05
-13.7	1.33813	1.33076e-05	-13.7	1.33813	7.44985e-05
-13.7	1.35971	1.02393e-05	-13.7	1.35971	5.65572e-05
-13.7	1.38129	7.84448e-06	-13.7	1.38129	4.26941e-05
-13.7	1.40288	5.98797e-06	-13.7	1.40288	3.20557e-05
-13.7	1.42446	4.55702e-06	-13.7	1.42446	2.39448e-05
-13.7	1.44604	3.45927e-06	-13.7	1.44604	1.77986e-05
-13.7	1.46763	2.62027e-06	-13.7	1.46763	1.31682e-05
-13.7	1.48921	1.98081e-06	-13.7	1.48921	9.69886e-06
-13.7	1.51079	1.49447e-06	-13.7	1.51079	7.11292e-06
-13.7	1.53237	1.12515e-06	-13.7	1.53237	5.19498e-06
-13.7	1.55396	8.45081e-07	-13.7	1.55396	3.77917e-06
-13.7	1.57554	6.3299e-07	-13.7	1.57554	2.73872e-06
-13.7	1.59712	4.7264e-07	-13.7	1.59712	1.97741e-06
-13.7	1.61871	3.51659e-07	-13.7	1.61871	1.42264e-06
-13.7	1.64029	2.60618e-07	-13.7	1.64029	1.01997e-06
-13.7	1.66187	1.92321e-07	-13.7	1.66187	7.28823e-07
-13.7	1.68345	1.41276e-07	-13.7	1.68345	5.19079e-07
-13.7	1.70504	1.03284e-07	-13.7	1.70504	3.68515e-07
-13.7	1.72662	7.51358e-08	-13.7	1.72662	2.60805e-07
-13.7	1.7482	5.43836e-08	-13.7	1.7482	1.8401e-07
-13.7	1.76978	3.91625e-08	-13.7	1.76978	1.29434e-07
-13.7	1.79137	2.80576e-08	-13.7	1.79137	9.07731e-08
-13.7	1.81295	1.99995e-08	-13.7	1.81295	6.34712e-08
-13.7	1.83453	1.41839e-08	-13.7	1.83453	4.42502e-08
-13.7	1.85612	1.00095e-08	-13.7	1.85612	3.07595e-08
-13.7	1.8777	7.02923e-09	-13.7	1.8777	2.13192e-08
-13.7	1.89928	4.91276e-09	-13.7	1.89928	1.4733e-08
-13.7	1.92086	3.41751e-09	-13.7	1.92086	1.01516e-08
-13.7	1.94245	2.36651e-09	-13.7	1.94245	6.97428e-09
-13.7	1.96403	1.63142e-09	-13.7	1.96403	4.7773e-09
-13.7	1.98561	1.11977e-09	-13.7	1.98561	3.26271e-09
-13.7	2.00719	7.65318e-10	-13.7	2.00719	2.22168e-09
-13.7	2.02878	5.20885e-10	-13.7	2.02878	1.50829e-09
-13.7	2.05036	3.53076e-10	-13.7	2.05036	1.02091e-09
-13.7	2.07194	2.38371e-10	-13.7	2.07194	6.88941e-10
-13.7	2.09353	1.60298e-10	-13.7	2.09353	4.63518e-10
-13.7	2.11511	1.07379e-10	-13.7	2.11511	3.10913e-10
-13.7	2.13669	7.16554e-11	-13.7	2.13669	2.0792e-10
-13.7	2.15827	4.76361e-11	-13.7	2.15827	1.38624e-10
-13.7	2.17986	3.15499e-11	-13.7	2.17986	9.21442e-11
-13.7	2.20144	2.08183e-11	-13.7	2.20144	6.10638e-11
-13.7	2.22302	1.36865e-11	-13.7	2.22302	4.03449e-11
-13.7	2.2446	8.96484e-12	-13.7	2.2446	2.65758e-11
-13.7	2.26619	5.85069e-12	-13.7	2.26619	1.74534e-11
-13.7	2.28777	3.80443e-12	-13.7	2.28777	1.1428e-11
-13.7	2.30935	2.46487e-12	-13.7	2.30935	7.46048e-12
-13.7	2.33094	1.59121e-12	-13.7	2.33094	4.85589e-12
-13.7	2.35252	1.0235e-12	-13.7	2.35252	3.15125e-12
-13.7	2.3741	6.55974e-13	-13.7	2.3741	2.03897e-12
-13.7	2.39568	4.18914e-13	-13.7	2.39568	1.3154e-12
-13.7	2.41727	2.66568e-13	-13.7	2.41727	8.46111e-13
-13.7	2.43885	1.69022e-13	-13.7	2.43885	5.42651e-13
-13.7	2.46043	1.06793e-13	-13.7	2.46043	3.47008e-13
-13.7	2.48201	6.72368e-14	-13.7	2.48201	2.21251e-13
-13.7	2.5036	4.21845e-14	-13.7	2.5036	1.40656e-13
-13.7	2.52518	2.6375e-14	-13.7	2.52518	8.91579e-14
-13.7	2.54676	1.64337e-14	-13.7	2.54676	5.63492e-14
-13.7	2.56834	1.02047e-14	-13.7	2.56834	3.55092e-14
-13.7	2.58993	6.31541e-15	-13.7	2.58993	2.23109e-14
-13.7	2.61151	3.89542e-15	-13.7	2.61151	1.3977e-14
-13.7	2.63309	2.39485e-15	-13.7	2.63309	8.73024e-15
-13.7	2.65468	1.46754e-15	-13.7	2.65468	5.4369e-15
-13.7	2.67626	8.96412e-16	-13.7	2.67626	3.37587e-15
-13.7	2.69784	5.45822e-16	-13.7	2.69784	2.08989e-15
-13.7	2.71942	3.31312e-16	-13.7	2.71942	1.28991e-15
-13.7	2.74101	2.00486e-16	-13.7	2.74101	7.93755e-16
-13.7	2.76259	1.20951e-16	-13.7	2.76259	4.8697e-16
-13.7	2.78417	7.27494e-17	-13.7	2.78417	2.97851e-16
-13.7	2.80576	4.36272e-17	-13.7	2.80576	1.81623e-16
-13.7	2.82734	2.6086e-17	-13.7	2.82734	1.10411e-16
-13.7	2.84892	1.55522e-17	-13.7	2.84892	6.69139e-17
-13.7	2.8705	9.24527e-18	-13.7	2.8705	4.04277e-17
-13.7	2.89209	5.48025e-18	-13.7	2.89209	2.43496e-17
-13.7	2.91367	3.23921e-18	-13.7	2.91367	1.46201e-17
-13.7	2.93525	1.90916e-18	-13.7	2.93525	8.75083e-18
-13.7	2.95683	1.12205e-18	-13.7	2.95683	5.22135e-18
-13.7	2.97842	6.57579e-19	-13.7	2.97842	3.10559e-18
-13.7	3	3.84284e-19	-13.7	3	1.84132e-18
-13.7	3.02158	2.23935e-19	-13.7	3.02158	1.08826e-18
-13.7	3.04317	1.30123e-19	-13.7	3.04317	6.4114e-19
-13.7	3.06475	7.53955e-20	-13.7	3.06475	3.76513e-19
-13.7	3.08633	4.35603e-20	-13.7	3.08633	2.204e-19
-13.7	3.10791	2.50948e-20	-13.7	3.10791	1.28601e-19
-13.7	3.1295	1.44152e-20	-13.7	3.1295	7.47953e-20
-13.7	3.15108	8.25642e-21	-13.7	3.15108	4.33607e-20
-13.7	3.17266	4.71512e-21	-13.7	3.17266	2.50558e-20
-13.7	3.19425	2.68483e-21	-13.7	3.19425	1.44313e-20
-13.7	3.21583	1.52425e-21	-13.7	3.21583	8.28484e-21
-13.7	3.23741	8.62791e-22	-13.7	3.23741	4.74071e-21
-13.7	3.25899	4.86921e-22	-13.7	3.25899	2.70382e-21
-13.7	3.28058	2.73975e-22	-13.7	3.28058	1.53705e-21
-13.7	3.30216	1.53693e-22	-13.7	3.30216	8.70898e-22
-13.7	3.32374	8.5958e-23	-13.7	3.32374	4.91831e-22
-13.7	3.34532	4.79293e-23	-13.7	3.34532	2.76841e-22
-13.7	3.36691	2.66437e-23	-13.7	3.36691	1.55314e-22
-13.7	3.38849	1.4766e-23	-13.7	3.38849	8.68462e-23
-13.7	3.41007	8.15836e-24	-13.7	3.41007	4.84007e-23
-13.7	3.43166	4.49377e-24	-13.7	3.43166	2.68851e-23
-13.7	3.45324	2.46765e-24	-13.7	3.45324	1.48842e-23
-13.7	3.47482	1.35089e-24	-13.7	3.47482	8.21291e-24
-13.7	3.4964	7.37248e-25	-13.7	3.4964	4.5167e-24
-13.7	3.51799	4.01112e-25	-13.7	3.51799	2.47569e-24
-13.7	3.53957	2.17557e-25	-13.7	3.53957	1.35245e-24
-13.7	3.56115	1.17634e-25	-13.7	3.56115	7.3637e-25
-13.7	3.58273	6.34081e-26	-13.7	3.58273	3.99593e-25
-13.7	3.60432	3.40725e-26	-13.7	3.60432	2.16116e-25
-13.7	3.6259	1.82519e-26	-13.7	3.6259	1.16493e-25
-13.7	3.64748	9.7467e-27	-13.7	3.64748	6.25833e-26
-13.7	3.66906	5.18857e-27	-13.7	3.66906	3.35089e-26
-13.7	3.69065	2.75345e-27	-13.7	3.69065	1.78815e-26
-13.7	3.71223	1.45661e-27	-13.7	3.71223	9.51015e-27
-13.7	3.73381	7.68144e-28	-13.7	3.73381	5.04095e-27
-13.7	3.7554	4.03806e-28	-13.7	3.7554	2.66303e-27
-13.7	3.77698	2.11608e-28	-13.7	3.77698	1.4021e-27
-13.7	3.79856	1.10539e-28	-13.7	3.79856	7.3573e-28
-13.7	3.82014	5.75603e-29	-13.7	3.82014	3.84765e-28
-13.7	3.84173	2.98779e-29	-13.7	3.84173	2.00544e-28
-13.7	3.86331	1.54594e-29	-13.7	3.86331	1.04173e-28
-13.7	3.88489	7.97347e-30	-13.7	3.88489	5.39313e-29
-13.7	3.90647	4.09933e-30	-13.7	3.90647	2.78265e-29
-13.7	3.92806	2.1008e-30	-13.7	3.92806	1.4309e-29
-13.7	3.94964	1.07315e-30	-13.7	3.94964	7.33318e-30
-13.7	3.97122	5.46432e-31	-13.7	3.97122	3.74548e-30
-13.7	3.99281	2.77338e-31	-13.7	3.99281	1.90658e-30
-13.7	4.01439	1.40306e-31	-13.7	4.01439	9.67238e-31
-13.7	4.03597	7.0751e-32	-13.7	4.03597	4.89037e-31
-13.7	4.05755	3.55613e-32	-13.7	4.05755	2.46423e-31
-13.7	4.07914	1.78158e-32	-13.7	4.07914	1.23751e-31
-13.7	4.10072	8.89645e-33	-13.7	4.10072	6.19363e-32
-13.7	4.1223	4.42798e-33	-13.7	4.1223	3.08937e-32
-13.7	4.14389	2.1967e-33	-13.7	4.14389	1.53576e-32
-13.7	4.16547	1.08619e-33	-13.7	4.16547	7.60859e-33
-13.7	4.18705	5.35321e-34	-13.7	4.18705	3.75674e-33
-13.7	4.20863	2.6296e-34	-13.7	4.20863	1.84861e-33
-13.7	4.23022	1.28745e-34	-13.7	4.23022	9.06579e-34
-13.7	4.2518	6.28248e-35	-13.7	4.2518	4.43089e-34
-13.7	4.27338	3.05558e-35	-13.7	4.27338	2.15825e-34
-13.7	4.29496	1.4812e-35	-13.7	4.29496	1.0477e-34
-13.7	4.31655	7.15632e-36	-13.7	4.31655	5.06872e-35
-13.7	4.33813	3.44603e-36	-13.7	4.33813	2.44389e-35
-13.7	4.35971	1.65387e-36	-13.7	4.35971	1.17433e-35
-13.7	4.38129	7.911e-37	-13.7	4.38129	5.62369e-36
-13.7	4.40288	3.77147e-37	-13.7	4.40288	2.68396e-36
-13.7	4.42446	1.79199e-37	-13.7	4.42446	1.27659e-36
-13.7	4.44604	8.48604e-38	-13.7	4.44604	6.05133e-37
-13.7	4.46763	4.00514e-38	-13.7	4.46763	2.85872e-37
-13.7	4.48921	1.88396e-38	-13.7	4.48921	1.3459e-37
-13.7	4.51079	8.83212e-39	-13.7	4.51079	6.31506e-38
-13.7	4.53237	4.12664e-39	-13.7	4.53237	2.95299e-38
-13.7	4.55396	1.92162e-39	-13.7	4.55396	1.37615e-38
-13.7	4.57554	8.91809e-40	-13.7	4.57554	6.39134e-39
-13.7	4.59712	4.12489e-40	-13.7	4.59712	2.95826e-39
-13.7	4.61871	1.90145e-40	-13.7	4.61871	1.36459e-39
-13.7	4.64029	8.73558e-41	-13.7	4.64029	6.27315e-40
-13.7	4.66187	3.99972e-41	-13.7	4.66187	2.87401e-40
-13.7	4.68345	1.82515e-41	-13.7	4.68345	1.31223e-40
-13.7	4.70504	8.30033e-42	-13.7	4.70504	5.97105e-41
-13.7	4.72662	3.76202e-42	-13.7	4.72662	2.70776e-41
-13.7	4.7482	1.69932e-42	-13.7	4.7482	1.22373e-41
-13.7	4.76978	7.6499e-43	-13.7	4.76978	5.51163e-42
-13.7	4.79137	3.43212e-43	-13.7	4.79137	2.47396e-42
-13.7	4.81295	1.5346e-43	-13.7	4.81295	1.10668e-42
-13.7	4.83453	6.83835e-44	-13.7	4.83453	4.93363e-43
-13.7	4.85612	3.03691e-44	-13.7	4.85612	2.19194e-43
-13.7	4.8777	1.34411e-44	-13.7	4.8777	9.70526e-44
-13.7	4.89928	5.92873e-45	-13.7	4.89928	4.28255e-44
-13.7	4.92086	2.60621e-45	-13.7	4.92086	1.88327e-44
-13.7	4.94245	1.14177e-45	-13.7	4.94245	8.25353e-45
-13.7	4.96403	4.98504e-46	-13.7	4.96403	3.6048e-45
-13.7	4.98561	2.1691e-46	-13.7	4.98561	1.56906e-45
-13.7	5.00719	9.40607e-47	-13.7	5.00719	6.8063e-46
-13.7	5.02878	4.06497e-47	-13.7	5.02878	2.94238e-46
-13.7	5.05036	1.75075e-47	-13.7	5.05036	1.26765e-46
-13.7	5.07194	7.51467e-48	-13.7	5.07194	5.44272e-47
-13.7	5.09352	3.2145e-48	-13.7	5.09352	2.32888e-47
-13.7	5.11511	1.37036e-48	-13.7	5.11511	9.93095e-48
-13.7	5.13669	5.82197e-49	-13.7	5.13669	4.22035e-48
-13.7	5.15827	2.46504e-49	-13.7	5.15827	1.78739e-48
-13.7	5.17986	1.04014e-49	-13.7	5.17986	7.54406e-49
-13.7	5.20144	4.374e-50	-13.7	5.20144	3.17324e-49
-13.7	5.22302	1.83307e-50	-13.7	5.22302	1.33019e-49
-13.7	5.2446	7.65586e-51	-13.7	5.2446	5.55696e-50
-13.7	5.26619	3.18657e-51	-13.7	5.26619	2.31352e-50
-13.7	5.28777	1.32181e-51	-13.7	5.28777	9.59893e-51
-13.7	5.30935	5.46418e-52	-13.7	5.30935	3.96902e-51
-13.7	5.33094	2.25111e-52	-13.7	5.33094	1.63552e-51
-13.7	5.35252	9.24233e-53	-13.7	5.35252	6.71647e-52
-13.7	5.3741	3.78163e-53	-13.7	5.3741	2.74877e-52
-13.7	5.39568	1.54202e-53	-13.7	5.39568	1.1211e-52
-13.7	5.41727	6.26631e-54	-13.7	5.41727	4.55686e-53
-13.7	5.43885	2.53774e-54	-13.7	5.43885	1.84585e-53
-13.7	5.46043	1.02422e-54	-13.7	5.46043	7.45139e-54
-13.7	5.48201	4.11958e-55	-13.7	5.48201	2.99771e-54
-13.7	5.5036	1.65129e-55	-13.7	5.5036	1.20186e-54
-13.7	5.52518	6.59637e-56	-13.7	5.52518	4.80205e-55
-13.7	5.54676	2.62602e-56	-13.7	5.54676	1.9121e-55
-13.7	5.56834	1.04184e-56	-13.7	5.56834	7.5876e-56
-13.7	5.58993	4.11922e-57	-13.7	5.58993	3.0006e-56
-13.7	5.61151	1.62308e-57	-13.7	5.61151	1.18256e-56
-13.7	5.63309	6.37344e-58	-13.7	5.63309	4.64458e-57
-13.7	5.65468	2.49413e-58	-13.7	5.65468	1.81794e-57
-13.7	5.67626	9.72688e-59	-13.7	5.67626	7.09125e-58
-13.7	5.69784	3.7804e-59	-13.7	5.69784	2.75661e-58
-13.7	5.71942	1.46424e-59	-13.7	5.71942	1.06791e-58
-13.7	5.74101	5.65191e-60	-13.7	5.74101	4.12294e-59
-13.7	5.76259	2.17414e-60	-13.7	5.76259	1.5863e-59
-13.7	5.78417	8.33469e-61	-13.7	5.78417	6.08238e-60
-13.7	5.80576	3.1842e-61	-13.7	5.80576	2.32418e-60
-13.7	5.82734	1.21233e-61	-13.7	5.82734	8.85065e-61
-13.7	5.84892	4.59989e-62	-13.7	5.84892	3.35884e-61
-13.7	5.8705	1.73934e-62	-13.7	5.8705	1.27031e-61
-13.7	5.89209	6.55433e-63	-13.7	5.89209	4.78784e-62
-13.7	5.91367	2.4614e-63	-13.7	5.91367	1.79836e-62
-13.7	5.93525	9.21176e-64	-13.7	5.93525	6.73167e-63
-13.7	5.95683	3.43567e-64	-13.7	5.95683	2.51117e-63
-13.7	5.97842	1.27699e-64	-13.7	5.97842	9.33547e-64
-13.7	6	4.73013e-65	-13.7	6	3.45863e-64
-13.65	0	0.0118	-13.65	0	0.00735
-13.65	0.02158	0.02435	-13.65	0.02158	0.01522
-13.65	0.04317	0.03373	-13.65	0.04317	0.02126
-13.65	0.06475	0.03989	-13.65	0.06475	0.02535
-13.65	0.08633	0.04384	-13.65	0.08633	0.02786
-13.65	0.10791	0.04596	-13.65	0.10791	0.02882
-13.65	0.1295	0.04651	-13.65	0.1295	0.02825
-13.65	0.15108	0.04573	-13.65	0.15108	0.02639
-13.65	0.17266	0.04389	-13.65	0.17266	0.02371
-13.65	0.19425	0.04124	-13.65	0.19425	0.02085
-13.65	0.21583	0.03806	-13.65	0.21583	0.01849
-13.65	0.23741	0.03454	-13.65	0.23741	0.01696
-13.65	0.25899	0.03088	-13.65	0.25899	0.01611
-13.65	0.28058	0.02718	-13.65	0.28058	0.01537
-13.65	0.30216	0.02353	-13.65	0.30216	0.01425
-13.65	0.32374	0.02	-13.65	0.32374	0.01252
-13.65	0.34532	0.01665	-13.65	0.34532	0.01023
-13.65	0.36691	0.01358	-13.65	0.36691	0.0076
-13.65	0.38849	0.01086	-13.65	0.38849	0.00499
-13.65	0.41007	0.00856	-13.65	0.41007	0.00281
-13.65	0.43166	0.00672	-13.65	0.43166	0.00171
-13.65	0.45324	0.00532	-13.65	0.45324	0.00199
-13.65	0.47482	0.00427	-13.65	0.47482	0.00239
-13.65	0.4964	0.00347	-13.65	0.4964	0.00238
-13.65	0.51799	0.00281	-13.65	0.51799	0.00198
-13.65	0.53957	0.00223	-13.65	0.53957	0.00139
-13.65	0.56115	0.0017	-13.65	0.56115	0.00107
-13.65	0.58273	0.00123	-13.65	0.58273	0.0015
-13.65	0.60432	0.000852886	-13.65	0.60432	0.00224
-13.65	0.6259	0.000593419	-13.65	0.6259	0.00296
-13.65	0.64748	0.000462816	-13.65	0.64748	0.00355
-13.65	0.66907	0.000423442	-13.65	0.66907	0.00399
-13.65	0.69065	0.000411508	-13.65	0.69065	0.00429
-13.65	0.71223	0.000394082	-13.65	0.71223	0.00447
-13.65	0.73381	0.00037039	-13.65	0.73381	0.00457
-13.65	0.7554	0.000352415	-13.65	0.7554	0.00459
-13.65	0.77698	0.000350164	-13.65	0.77698	0.00454
-13.65	0.79856	0.000363566	-13.65	0.79856	0.00445
-13.65	0.82014	0.000384446	-13.65	0.82014	0.00432
-13.65	0.84173	0.000403715	-13.65	0.84173	0.00414
-13.65	0.86331	0.000415456	-13.65	0.86331	0.00392
-13.65	0.88489	0.00041721	-13.65	0.88489	0.00368
-13.65	0.90648	0.000408931	-13.65	0.90648	0.0034
-13.65	0.92806	0.000391936	-13.65	0.92806	0.00311
-13.65	0.94964	0.000368141	-13.65	0.94964	0.00281
-13.65	0.97122	0.000339587	-13.65	0.97122	0.00251
-13.65	0.99281	0.000308176	-13.65	0.99281	0.00222
-13.65	1.01439	0.00027554	-13.65	1.01439	0.00193
-13.65	1.03597	0.000243003	-13.65	1.03597	0.00167
-13.65	1.05755	0.000211585	-13.65	1.05755	0.00142
-13.65	1.07914	0.000182024	-13.65	1.07914	0.0012
-13.65	1.10072	0.000154815	-13.65	1.10072	0.001
-13.65	1.1223	0.000130247	-13.65	1.1223	0.000831259
-13.65	1.14389	0.000108443	-13.65	1.14389	0.000681275
-13.65	1.16547	8.93931e-05	-13.65	1.16547	0.000553269
-13.65	1.18705	7.299e-05	-13.65	1.18705	0.000445394
-13.65	1.20863	5.90564e-05	-13.65	1.20863	0.00035556
-13.65	1.23022	4.73711e-05	-13.65	1.23022	0.000281582
-13.65	1.2518	3.76889e-05	-13.65	1.2518	0.000221301
-13.65	1.27338	2.97576e-05	-13.65	1.27338	0.000172666
-13.65	1.29496	2.33302e-05	-13.65	1.29496	0.00013379
-13.65	1.31655	1.8174e-05	-13.65	1.31655	0.000102988
-13.65	1.33813	1.40762e-05	-13.65	1.33813	7.87836e-05
-13.65	1.35971	1.08477e-05	-13.65	1.35971	5.99106e-05
-13.65	1.38129	8.3236e-06	-13.65	1.38129	4.53021e-05
-13.65	1.40288	6.36369e-06	-13.65	1.40288	3.40719e-05
-13.65	1.42446	4.85065e-06	-13.65	1.42446	2.54947e-05
-13.65	1.44604	3.68813e-06	-13.65	1.44604	1.89837e-05
-13.65	1.46763	2.79823e-06	-13.65	1.46763	1.40697e-05
-13.65	1.48921	2.11895e-06	-13.65	1.48921	1.03813e-05
-13.65	1.51079	1.60149e-06	-13.65	1.51079	7.62705e-06
-13.65	1.53237	1.20791e-06	-13.65	1.53237	5.58059e-06
-13.65	1.55396	9.08946e-07	-13.65	1.55396	4.06713e-06
-13.65	1.57554	6.82146e-07	-13.65	1.57554	2.95287e-06
-13.65	1.59712	5.10361e-07	-13.65	1.59712	2.13603e-06
-13.65	1.61871	3.80502e-07	-13.65	1.61871	1.53967e-06
-13.65	1.64029	2.82585e-07	-13.65	1.64029	1.106e-06
-13.65	1.66187	2.08977e-07	-13.65	1.66187	7.91828e-07
-13.65	1.68345	1.53845e-07	-13.65	1.68345	5.65059e-07
-13.65	1.70504	1.12721e-07	-13.65	1.70504	4.01956e-07
-13.65	1.72662	8.21838e-08	-13.65	1.72662	2.85044e-07
-13.65	1.7482	5.9619e-08	-13.65	1.7482	2.01521e-07
-13.65	1.76978	4.30303e-08	-13.65	1.76978	1.42044e-07
-13.65	1.79137	3.08993e-08	-13.65	1.79137	9.98243e-08
-13.65	1.81295	2.20758e-08	-13.65	1.81295	6.99475e-08
-13.65	1.83453	1.56928e-08	-13.65	1.83453	4.88697e-08
-13.65	1.85612	1.11002e-08	-13.65	1.85612	3.40443e-08
-13.65	1.8777	7.8135e-09	-13.65	1.8777	2.36476e-08
-13.65	1.89928	5.4738e-09	-13.65	1.89928	1.63783e-08
-13.65	1.92086	3.81686e-09	-13.65	1.92086	1.13107e-08
-13.65	1.94245	2.64937e-09	-13.65	1.94245	7.78829e-09
-13.65	1.96403	1.83082e-09	-13.65	1.96403	5.34718e-09
-13.65	1.98561	1.25969e-09	-13.65	1.98561	3.66042e-09
-13.65	2.00719	8.63048e-10	-13.65	2.00719	2.49837e-09
-13.65	2.02878	5.88848e-10	-13.65	2.02878	1.70018e-09
-13.65	2.05036	4.00135e-10	-13.65	2.05036	1.15356e-09
-13.65	2.07194	2.70818e-10	-13.65	2.07194	7.80356e-10
-13.65	2.09353	1.82577e-10	-13.65	2.09353	5.26314e-10
-13.65	2.11511	1.22615e-10	-13.65	2.11511	3.53912e-10
-13.65	2.13669	8.20325e-11	-13.65	2.13669	2.37269e-10
-13.65	2.15827	5.46761e-11	-13.65	2.15827	1.58593e-10
-13.65	2.17986	3.63072e-11	-13.65	2.17986	1.05688e-10
-13.65	2.20144	2.40207e-11	-13.65	2.20144	7.022e-11
-13.65	2.22302	1.58339e-11	-13.65	2.22302	4.65154e-11
-13.65	2.2446	1.03993e-11	-13.65	2.2446	3.07211e-11
-13.65	2.26619	6.80531e-12	-13.65	2.26619	2.02293e-11
-13.65	2.28777	4.4373e-12	-13.65	2.28777	1.32811e-11
-13.65	2.30935	2.88285e-12	-13.65	2.30935	8.69367e-12
-13.65	2.33094	1.86622e-12	-13.65	2.33094	5.67399e-12
-13.65	2.35252	1.20378e-12	-13.65	2.35252	3.69229e-12
-13.65	2.3741	7.73704e-13	-13.65	2.3741	2.39568e-12
-13.65	2.39568	4.95511e-13	-13.65	2.39568	1.54985e-12
-13.65	2.41727	3.16218e-13	-13.65	2.41727	9.99733e-13
-13.65	2.43885	2.01086e-13	-13.65	2.43885	6.43002e-13
-13.65	2.46043	1.27423e-13	-13.65	2.46043	4.12361e-13
-13.65	2.48201	8.04624e-14	-13.65	2.48201	2.63683e-13
-13.65	2.5036	5.06322e-14	-13.65	2.5036	1.68122e-13
-13.65	2.52518	3.17513e-14	-13.65	2.52518	1.06882e-13
-13.65	2.54676	1.98431e-14	-13.65	2.54676	6.77525e-14
-13.65	2.56834	1.23591e-14	-13.65	2.56834	4.28234e-14
-13.65	2.58993	7.672e-15	-13.65	2.58993	2.69881e-14
-13.65	2.61151	4.74669e-15	-13.65	2.61151	1.69587e-14
-13.65	2.63309	2.92719e-15	-13.65	2.63309	1.06254e-14
-13.65	2.65468	1.79932e-15	-13.65	2.65468	6.63772e-15
-13.65	2.67626	1.1025e-15	-13.65	2.67626	4.13442e-15
-13.65	2.69784	6.73417e-16	-13.65	2.69784	2.56758e-15
-13.65	2.71942	4.10053e-16	-13.65	2.71942	1.58981e-15
-13.65	2.74101	2.48923e-16	-13.65	2.74101	9.81454e-16
-13.65	2.76259	1.50653e-16	-13.65	2.76259	6.0408e-16
-13.65	2.78417	9.0906e-17	-13.65	2.78417	3.70691e-16
-13.65	2.80576	5.46922e-17	-13.65	2.80576	2.26786e-16
-13.65	2.82734	3.28088e-17	-13.65	2.82734	1.38325e-16
-13.65	2.84892	1.96245e-17	-13.65	2.84892	8.4113e-17
-13.65	2.8705	1.17047e-17	-13.65	2.8705	5.0991e-17
-13.65	2.89209	6.96123e-18	-13.65	2.89209	3.08168e-17
-13.65	2.91367	4.12839e-18	-13.65	2.91367	1.85668e-17
-13.65	2.93525	2.44146e-18	-13.65	2.93525	1.11517e-17
-13.65	2.95683	1.43978e-18	-13.65	2.95683	6.67711e-18
-13.65	2.97842	8.46687e-19	-13.65	2.97842	3.98546e-18
-13.65	3	4.9651e-19	-13.65	3	2.37139e-18
-13.65	3.02158	2.90343e-19	-13.65	3.02158	1.40656e-18
-13.65	3.04317	1.69305e-19	-13.65	3.04317	8.31646e-19
-13.65	3.06475	9.84459e-20	-13.65	3.06475	4.90162e-19
-13.65	3.08633	5.70812e-20	-13.65	3.08633	2.87977e-19
-13.65	3.10791	3.30026e-20	-13.65	3.10791	1.6865e-19
-13.65	3.1295	1.90265e-20	-13.65	3.1295	9.84521e-20
-13.65	3.15108	1.09375e-20	-13.65	3.15108	5.72885e-20
-13.65	3.17266	6.26928e-21	-13.65	3.17266	3.32285e-20
-13.65	3.19425	3.58305e-21	-13.65	3.19425	1.9211e-20
-13.65	3.21583	2.04181e-21	-13.65	3.21583	1.10709e-20
-13.65	3.23741	1.16012e-21	-13.65	3.23741	6.35928e-21
-13.65	3.25899	6.57208e-22	-13.65	3.25899	3.641e-21
-13.65	3.28058	3.71205e-22	-13.65	3.28058	2.07787e-21
-13.65	3.30216	2.0904e-22	-13.65	3.30216	1.18194e-21
-13.65	3.32374	1.17367e-22	-13.65	3.32374	6.70126e-22
-13.65	3.34532	6.56984e-23	-13.65	3.34532	3.78698e-22
-13.65	3.36691	3.66652e-23	-13.65	3.36691	2.13307e-22
-13.65	3.38849	2.04005e-23	-13.65	3.38849	1.19754e-22
-13.65	3.41007	1.13165e-23	-13.65	3.41007	6.70113e-23
-13.65	3.43166	6.25834e-24	-13.65	3.43166	3.73744e-23
-13.65	3.45324	3.45052e-24	-13.65	3.45324	2.07763e-23
-13.65	3.47482	1.89663e-24	-13.65	3.47482	1.15114e-23
-13.65	3.4964	1.03933e-24	-13.65	3.4964	6.35699e-24
-13.65	3.51799	5.67795e-25	-13.65	3.51799	3.49895e-24
-13.65	3.53957	3.0924e-25	-13.65	3.53957	1.91949e-24
-13.65	3.56115	1.67906e-25	-13.65	3.56115	1.04953e-24
-13.65	3.58273	9.08859e-26	-13.65	3.58273	5.71955e-25
-13.65	3.60432	4.90441e-26	-13.65	3.60432	3.10661e-25
-13.65	3.6259	2.63837e-26	-13.65	3.6259	1.68177e-25
-13.65	3.64748	1.41494e-26	-13.65	3.64748	9.07409e-26
-13.65	3.66906	7.56474e-27	-13.65	3.66906	4.8797e-26
-13.65	3.69065	4.03182e-27	-13.65	3.69065	2.61539e-26
-13.65	3.71223	2.14218e-27	-13.65	3.71223	1.39712e-26
-13.65	3.73381	1.13463e-27	-13.65	3.73381	7.4384e-27
-13.65	3.7554	5.99098e-28	-13.65	3.7554	3.94709e-27
-13.65	3.77698	3.15341e-28	-13.65	3.77698	2.08749e-27
-13.65	3.79856	1.65463e-28	-13.65	3.79856	1.10032e-27
-13.65	3.82014	8.65473e-29	-13.65	3.82014	5.78047e-28
-13.65	3.84173	4.51272e-29	-13.65	3.84173	3.02659e-28
-13.65	3.86331	2.34558e-29	-13.65	3.86331	1.5794e-28
-13.65	3.88489	1.21531e-29	-13.65	3.88489	8.21437e-29
-13.65	3.90647	6.27692e-30	-13.65	3.90647	4.25797e-29
-13.65	3.92806	3.23165e-30	-13.65	3.92806	2.19976e-29
-13.65	3.94964	1.6585e-30	-13.65	3.94964	1.13264e-29
-13.65	3.97122	8.4844e-31	-13.65	3.97122	5.81234e-30
-13.65	3.99281	4.32648e-31	-13.65	3.99281	2.97271e-30
-13.65	4.01439	2.19914e-31	-13.65	4.01439	1.5153e-30
-13.65	4.03597	1.11423e-31	-13.65	4.03597	7.69809e-31
-13.65	4.05755	5.62722e-32	-13.65	4.05755	3.89771e-31
-13.65	4.07914	2.83276e-32	-13.65	4.07914	1.96687e-31
-13.65	4.10072	1.42141e-32	-13.65	4.10072	9.89199e-32
-13.65	4.1223	7.10916e-33	-13.65	4.1223	4.95827e-32
-13.65	4.14389	3.54409e-33	-13.65	4.14389	2.47694e-32
-13.65	4.16547	1.76107e-33	-13.65	4.16547	1.23321e-32
-13.65	4.18705	8.72224e-34	-13.65	4.18705	6.11928e-33
-13.65	4.20863	4.30586e-34	-13.65	4.20863	3.02621e-33
-13.65	4.23022	2.11869e-34	-13.65	4.23022	1.49154e-33
-13.65	4.2518	1.03908e-34	-13.65	4.2518	7.32671e-34
-13.65	4.27338	5.07929e-35	-13.65	4.27338	3.58689e-34
-13.65	4.29496	2.47472e-35	-13.65	4.29496	1.7501e-34
-13.65	4.31655	1.20176e-35	-13.65	4.31655	8.51027e-35
-13.65	4.33813	5.81663e-36	-13.65	4.33813	4.12438e-35
-13.65	4.35971	2.80601e-36	-13.65	4.35971	1.99209e-35
-13.65	4.38129	1.34918e-36	-13.65	4.38129	9.58945e-36
-13.65	4.40288	6.46557e-37	-13.65	4.40288	4.60057e-36
-13.65	4.42446	3.08818e-37	-13.65	4.42446	2.1997e-36
-13.65	4.44604	1.47013e-37	-13.65	4.44604	1.04821e-36
-13.65	4.46763	6.97526e-38	-13.65	4.46763	4.97814e-37
-13.65	4.48921	3.29852e-38	-13.65	4.48921	2.35623e-37
-13.65	4.51079	1.55464e-38	-13.65	4.51079	1.11148e-37
-13.65	4.53237	7.30279e-39	-13.65	4.53237	5.22535e-38
-13.65	4.55396	3.41898e-39	-13.65	4.55396	2.44828e-38
-13.65	4.57554	1.59533e-39	-13.65	4.57554	1.14325e-38
-13.65	4.59712	7.41913e-40	-13.65	4.59712	5.32045e-39
-13.65	4.61871	3.43874e-40	-13.65	4.61871	2.46767e-39
-13.65	4.64029	1.5885e-40	-13.65	4.64029	1.14066e-39
-13.65	4.66187	7.31342e-41	-13.65	4.66187	5.2548e-40
-13.65	4.68345	3.35579e-41	-13.65	4.68345	2.4126e-40
-13.65	4.70504	1.53465e-41	-13.65	4.70504	1.10394e-40
-13.65	4.72662	6.99461e-42	-13.65	4.72662	5.03423e-41
-13.65	4.7482	3.17729e-42	-13.65	4.7482	2.28797e-41
-13.65	4.76978	1.43843e-42	-13.65	4.76978	1.03632e-41
-13.65	4.79137	6.49016e-43	-13.65	4.79137	4.6781e-42
-13.65	4.81295	2.9185e-43	-13.65	4.81295	2.10461e-42
-13.65	4.83453	1.30798e-43	-13.65	4.83453	9.43631e-43
-13.65	4.85612	5.84219e-44	-13.65	4.85612	4.21658e-43
-13.65	4.8777	2.60067e-44	-13.65	4.8777	1.87778e-43
-13.65	4.89928	1.15379e-44	-13.65	4.89928	8.33409e-44
-13.65	4.92086	5.10157e-45	-13.65	4.92086	3.68636e-44
-13.65	4.94245	2.24808e-45	-13.65	4.94245	1.62504e-44
-13.65	4.96403	9.87308e-46	-13.65	4.96403	7.13931e-45
-13.65	4.98561	4.3214e-46	-13.65	4.98561	3.1259e-45
-13.65	5.00719	1.88506e-46	-13.65	5.00719	1.36402e-45
-13.65	5.02878	8.19518e-47	-13.65	5.02878	5.93186e-46
-13.65	5.05036	3.55075e-47	-13.65	5.05036	2.57091e-46
-13.65	5.07194	1.53324e-47	-13.65	5.07194	1.11048e-46
-13.65	5.09352	6.59829e-48	-13.65	5.09352	4.78031e-47
-13.65	5.11511	2.82995e-48	-13.65	5.11511	2.05082e-47
-13.65	5.13669	1.20964e-48	-13.65	5.13669	8.76848e-48
-13.65	5.15827	5.15298e-49	-13.65	5.15827	3.73633e-48
-13.65	5.17986	2.1877e-49	-13.65	5.17986	1.58669e-48
-13.65	5.20144	9.25647e-50	-13.65	5.20144	6.71523e-49
-13.65	5.22302	3.90327e-50	-13.65	5.22302	2.8324e-49
-13.65	5.2446	1.64036e-50	-13.65	5.2446	1.19062e-49
-13.65	5.26619	6.87025e-51	-13.65	5.26619	4.98785e-50
-13.65	5.28777	2.86769e-51	-13.65	5.28777	2.08247e-50
-13.65	5.30935	1.19294e-51	-13.65	5.30935	8.66494e-51
-13.65	5.33094	4.94569e-52	-13.65	5.33094	3.59316e-51
-13.65	5.35252	2.04343e-52	-13.65	5.35252	1.48494e-51
-13.65	5.3741	8.41431e-53	-13.65	5.3741	6.11598e-52
-13.65	5.39568	3.45303e-53	-13.65	5.39568	2.51041e-52
-13.65	5.41727	1.41223e-53	-13.65	5.41727	1.02694e-52
-13.65	5.43885	5.75617e-54	-13.65	5.43885	4.18668e-53
-13.65	5.46043	2.33822e-54	-13.65	5.46043	1.70104e-53
-13.65	5.48201	9.46583e-55	-13.65	5.48201	6.88783e-54
-13.65	5.5036	3.81905e-55	-13.65	5.5036	2.77953e-54
-13.65	5.52518	1.53559e-55	-13.65	5.52518	1.11784e-54
-13.65	5.54676	6.1534e-56	-13.65	5.54676	4.48036e-55
-13.65	5.56834	2.45741e-56	-13.65	5.56834	1.78964e-55
-13.65	5.58993	9.78052e-57	-13.65	5.58993	7.12427e-56
-13.65	5.61151	3.87943e-57	-13.65	5.61151	2.82641e-56
-13.65	5.63309	1.53354e-57	-13.65	5.63309	1.11751e-56
-13.65	5.65468	6.04147e-58	-13.65	5.65468	4.40339e-57
-13.65	5.67626	2.37198e-58	-13.65	5.67626	1.7292e-57
-13.65	5.69784	9.28115e-59	-13.65	5.69784	6.76739e-58
-13.65	5.71942	3.61919e-59	-13.65	5.71942	2.63948e-58
-13.65	5.74101	1.40651e-59	-13.65	5.74101	1.02597e-58
-13.65	5.76259	5.44745e-60	-13.65	5.76259	3.97441e-59
-13.65	5.78417	2.10264e-60	-13.65	5.78417	1.53437e-59
-13.65	5.80576	8.08827e-61	-13.65	5.80576	5.90346e-60
-13.65	5.82734	3.10075e-61	-13.65	5.82734	2.26361e-60
-13.65	5.84892	1.18467e-61	-13.65	5.84892	8.65003e-61
-13.65	5.8705	4.51072e-62	-13.65	5.8705	3.29422e-61
-13.65	5.89209	1.71165e-62	-13.65	5.89209	1.25028e-61
-13.65	5.91367	6.47297e-63	-13.65	5.91367	4.7291e-62
-13.65	5.93525	2.43956e-63	-13.65	5.93525	1.78267e-62
-13.65	5.95683	9.163e-64	-13.65	5.95683	6.697e-63
-13.65	5.97842	3.42991e-64	-13.65	5.97842	2.50731e-63
-13.65	6	1.27952e-64	-13.65	6	9.35526e-64
-13.6	0	0.0118	-13.6	0	0.00735
-13.6	0.02158	0.02435	-13.6	0.02158	0.01522
-13.6	0.04317	0.03373	-13.6	0.04317	0.02126
-13.6	0.06475	0.0399	-13.6	0.06475	0.02535
-13.6	0.08633	0.04385	-13.6	0.08633	0.02788
-13.6	0.10791	0.04599	-13.6	0.10791	0.02884
-13.6	0.1295	0.04655	-13.6	0.1295	0.02828
-13.6	0.15108	0.04579	-13.6	0.15108	0.02642
-13.6	0.17266	0.04396	-13.6	0.17266	0.02375
-13.6	0.19425	0.04133	-13.6	0.19425	0.0209
-13.6	0.21583	0.03815	-13.6	0.21583	0.01854
-13.6	0.23741	0.03465	-13.6	0.23741	0.01702
-13.6	0.25899	0.03099	-13.6	0.25899	0.01617
-13.6	0.28058	0.0273	-13.6	0.28058	0.01543
-13.6	0.30216	0.02365	-13.6	0.30216	0.01432
-13.6	0.32374	0.02011	-13.6	0.32374	0.01259
-13.6	0.34532	0.01676	-13.6	0.34532	0.01029
-13.6	0.36691	0.01368	-13.6	0.36691	0.00766
-13.6	0.38849	0.01095	-13.6	0.38849	0.00504
-13.6	0.41007	0.00865	-13.6	0.41007	0.00284
-13.6	0.43166	0.00679	-13.6	0.43166	0.00174
-13.6	0.45324	0.00538	-13.6	0.45324	0.00201
-13.6	0.47482	0.00433	-13.6	0.47482	0.00241
-13.6	0.4964	0.00352	-13.6	0.4964	0.0024
-13.6	0.51799	0.00285	-13.6	0.51799	0.002
-13.6	0.53957	0.00226	-13.6	0.53957	0.0014
-13.6	0.56115	0.00172	-13.6	0.56115	0.00107
-13.6	0.58273	0.00125	-13.6	0.58273	0.0015
-13.6	0.60432	0.000864691	-13.6	0.60432	0.00226
-13.6	0.6259	0.000600534	-13.6	0.6259	0.00299
-13.6	0.64748	0.0004675	-13.6	0.64748	0.00359
-13.6	0.66907	0.000427959	-13.6	0.66907	0.00404
-13.6	0.69065	0.00041661	-13.6	0.69065	0.00435
-13.6	0.71223	0.000399476	-13.6	0.71223	0.00454
-13.6	0.73381	0.000375655	-13.6	0.73381	0.00464
-13.6	0.7554	0.000357473	-13.6	0.7554	0.00466
-13.6	0.77698	0.000355374	-13.6	0.77698	0.00463
-13.6	0.79856	0.000369465	-13.6	0.79856	0.00454
-13.6	0.82014	0.000391408	-13.6	0.82014	0.00441
-13.6	0.84173	0.000411835	-13.6	0.84173	0.00423
-13.6	0.86331	0.000424612	-13.6	0.86331	0.00401
-13.6	0.88489	0.000427155	-13.6	0.88489	0.00376
-13.6	0.90648	0.000419371	-13.6	0.90648	0.00349
-13.6	0.92806	0.000402576	-13.6	0.92806	0.0032
-13.6	0.94964	0.000378712	-13.6	0.94964	0.00289
-13.6	0.97122	0.000349862	-13.6	0.97122	0.00259
-13.6	0.99281	0.000317971	-13.6	0.99281	0.00229
-13.6	1.01439	0.000284719	-13.6	1.01439	0.002
-13.6	1.03597	0.000251472	-13.6	1.03597	0.00173
-13.6	1.05755	0.000219287	-13.6	1.05755	0.00148
-13.6	1.07914	0.000188935	-13.6	1.07914	0.00125
-13.6	1.10072	0.000160937	-13.6	1.10072	0.00104
-13.6	1.1223	0.000135606	-13.6	1.1223	0.000865036
-13.6	1.14389	0.000113079	-13.6	1.14389	0.000710044
-13.6	1.16547	9.33604e-05	-13.6	1.16547	0.000577526
-13.6	1.18705	7.63488e-05	-13.6	1.18705	0.000465647
-13.6	1.20863	6.18714e-05	-13.6	1.20863	0.000372314
-13.6	1.23022	4.97074e-05	-13.6	1.23022	0.000295318
-13.6	1.2518	3.96102e-05	-13.6	1.2518	0.000232468
-13.6	1.27338	3.13239e-05	-13.6	1.27338	0.000181671
-13.6	1.29496	2.45968e-05	-13.6	1.29496	0.000140997
-13.6	1.31655	1.91907e-05	-13.6	1.31655	0.000108714
-13.6	1.33813	1.48869e-05	-13.6	1.33813	8.33017e-05
-13.6	1.35971	1.14903e-05	-13.6	1.35971	6.34522e-05
-13.6	1.38129	8.83047e-06	-13.6	1.38129	4.8061e-05
-13.6	1.40288	6.76179e-06	-13.6	1.40288	3.62084e-05
-13.6	1.42446	5.16226e-06	-13.6	1.42446	2.71399e-05
-13.6	1.44604	3.93136e-06	-13.6	1.44604	2.02438e-05
-13.6	1.46763	2.98769e-06	-13.6	1.46763	1.50299e-05
-13.6	1.48921	2.26624e-06	-13.6	1.48921	1.11094e-05
-13.6	1.51079	1.7158e-06	-13.6	1.51079	8.17663e-06
-13.6	1.53237	1.29647e-06	-13.6	1.53237	5.99352e-06
-13.6	1.55396	9.77405e-07	-13.6	1.55396	4.37607e-06
-13.6	1.57554	7.34938e-07	-13.6	1.57554	3.18304e-06
-13.6	1.59712	5.50951e-07	-13.6	1.59712	2.30683e-06
-13.6	1.61871	4.11604e-07	-13.6	1.61871	1.66593e-06
-13.6	1.64029	3.06321e-07	-13.6	1.64029	1.19898e-06
-13.6	1.66187	2.27014e-07	-13.6	1.66187	8.60058e-07
-13.6	1.68345	1.67486e-07	-13.6	1.68345	6.1495e-07
-13.6	1.70504	1.22985e-07	-13.6	1.70504	4.38312e-07
-13.6	1.72662	8.98668e-08	-13.6	1.72662	3.11448e-07
-13.6	1.7482	6.5339e-08	-13.6	1.7482	2.20635e-07
-13.6	1.76978	4.72657e-08	-13.6	1.76978	1.55836e-07
-13.6	1.79137	3.40182e-08	-13.6	1.79137	1.09745e-07
-13.6	1.81295	2.436e-08	-13.6	1.81295	7.70607e-08
-13.6	1.83453	1.73566e-08	-13.6	1.83453	5.39542e-08
-13.6	1.85612	1.23057e-08	-13.6	1.85612	3.76674e-08
-13.6	1.8777	8.68237e-09	-13.6	1.8777	2.62215e-08
-13.6	1.89928	6.09684e-09	-13.6	1.89928	1.82012e-08
-13.6	1.92086	4.26138e-09	-13.6	1.92086	1.25977e-08
-13.6	1.94245	2.96499e-09	-13.6	1.94245	8.69416e-09
-13.6	1.96403	2.05385e-09	-13.6	1.96403	5.98281e-09
-13.6	1.98561	1.41656e-09	-13.6	1.98561	4.10505e-09
-13.6	2.00719	9.72889e-10	-13.6	2.00719	2.80842e-09
-13.6	2.02878	6.65422e-10	-13.6	2.02878	1.91571e-09
-13.6	2.05036	4.53286e-10	-13.6	2.05036	1.30292e-09
-13.6	2.07194	3.07557e-10	-13.6	2.07194	8.83534e-10
-13.6	2.09353	2.07867e-10	-13.6	2.09353	5.97364e-10
-13.6	2.11511	1.39953e-10	-13.6	2.11511	4.02683e-10
-13.6	2.13669	9.38719e-11	-13.6	2.13669	2.70642e-10
-13.6	2.15827	6.27288e-11	-13.6	2.15827	1.81357e-10
-13.6	2.17986	4.17632e-11	-13.6	2.17986	1.21166e-10
-13.6	2.20144	2.77031e-11	-13.6	2.20144	8.07111e-11
-13.6	2.22302	1.83097e-11	-13.6	2.22302	5.3604e-11
-13.6	2.2446	1.20576e-11	-13.6	2.2446	3.54955e-11
-13.6	2.26619	7.91183e-12	-13.6	2.26619	2.34351e-11
-13.6	2.28777	5.17287e-12	-13.6	2.28777	1.54269e-11
-13.6	2.30935	3.37001e-12	-13.6	2.30935	1.01255e-11
-13.6	2.33094	2.18765e-12	-13.6	2.33094	6.62641e-12
-13.6	2.35252	1.41506e-12	-13.6	2.35252	4.32389e-12
-13.6	2.3741	9.12075e-13	-13.6	2.3741	2.81324e-12
-13.6	2.39568	5.85794e-13	-13.6	2.39568	1.82507e-12
-13.6	2.41727	3.74908e-13	-13.6	2.41727	1.18057e-12
-13.6	2.43885	2.39098e-13	-13.6	2.43885	7.6147e-13
-13.6	2.46043	1.51952e-13	-13.6	2.46043	4.89734e-13
-13.6	2.48201	9.62333e-14	-13.6	2.48201	3.14063e-13
-13.6	2.5036	6.07354e-14	-13.6	2.5036	2.00828e-13
-13.6	2.52518	3.82004e-14	-13.6	2.52518	1.2805e-13
-13.6	2.54676	2.39451e-14	-13.6	2.54676	8.14117e-14
-13.6	2.56834	1.4959e-14	-13.6	2.56834	5.16108e-14
-13.6	2.58993	9.3141e-15	-13.6	2.58993	3.26242e-14
-13.6	2.61151	5.78026e-15	-13.6	2.61151	2.05629e-14
-13.6	2.63309	3.57553e-15	-13.6	2.63309	1.29231e-14
-13.6	2.65468	2.20464e-15	-13.6	2.65468	8.09815e-15
-13.6	2.67626	1.35506e-15	-13.6	2.67626	5.05984e-15
-13.6	2.69784	8.30269e-16	-13.6	2.69784	3.15221e-15
-13.6	2.71942	5.07154e-16	-13.6	2.71942	1.95801e-15
-13.6	2.74101	3.08843e-16	-13.6	2.74101	1.21264e-15
-13.6	2.76259	1.87513e-16	-13.6	2.76259	7.48789e-16
-13.6	2.78417	1.13511e-16	-13.6	2.78417	4.60991e-16
-13.6	2.80576	6.85125e-17	-13.6	2.80576	2.82959e-16
-13.6	2.82734	4.12329e-17	-13.6	2.82734	1.7316e-16
-13.6	2.84892	2.4744e-17	-13.6	2.84892	1.05648e-16
-13.6	2.8705	1.48068e-17	-13.6	2.8705	6.42619e-17
-13.6	2.89209	8.83539e-18	-13.6	2.89209	3.89692e-17
-13.6	2.91367	5.25739e-18	-13.6	2.91367	2.35591e-17
-13.6	2.93525	3.11961e-18	-13.6	2.93525	1.41991e-17
-13.6	2.95683	1.84595e-18	-13.6	2.95683	8.53136e-18
-13.6	2.97842	1.08925e-18	-13.6	2.97842	5.1101e-18
-13.6	3	6.40957e-19	-13.6	3	3.05132e-18
-13.6	3.02158	3.76114e-19	-13.6	3.02158	1.8163e-18
-13.6	3.04317	2.20088e-19	-13.6	3.04317	1.07777e-18
-13.6	3.06475	1.28427e-19	-13.6	3.06475	6.3752e-19
-13.6	3.08633	7.47301e-20	-13.6	3.08633	3.75917e-19
-13.6	3.10791	4.33618e-20	-13.6	3.10791	2.20959e-19
-13.6	3.1295	2.50891e-20	-13.6	3.1295	1.29465e-19
-13.6	3.15108	1.44752e-20	-13.6	3.15108	7.56152e-20
-13.6	3.17266	8.32757e-21	-13.6	3.17266	4.40228e-20
-13.6	3.19425	4.77704e-21	-13.6	3.19425	2.55479e-20
-13.6	3.21583	2.73237e-21	-13.6	3.21583	1.47787e-20
-13.6	3.23741	1.55831e-21	-13.6	3.23741	8.52158e-21
-13.6	3.25899	8.8613e-22	-13.6	3.25899	4.89783e-21
-13.6	3.28058	5.02414e-22	-13.6	3.28058	2.80597e-21
-13.6	3.30216	2.84016e-22	-13.6	3.30216	1.60234e-21
-13.6	3.32374	1.60079e-22	-13.6	3.32374	9.12052e-22
-13.6	3.34532	8.99566e-23	-13.6	3.34532	5.17455e-22
-13.6	3.36691	5.04003e-23	-13.6	3.36691	2.92625e-22
-13.6	3.38849	2.81534e-23	-13.6	3.38849	1.64944e-22
-13.6	3.41007	1.56792e-23	-13.6	3.41007	9.26705e-23
-13.6	3.43166	8.70576e-24	-13.6	3.43166	5.18953e-23
-13.6	3.45324	4.81923e-24	-13.6	3.45324	2.89663e-23
-13.6	3.47482	2.6597e-24	-13.6	3.47482	1.61152e-23
-13.6	3.4964	1.46343e-24	-13.6	3.4964	8.93622e-24
-13.6	3.51799	8.02767e-25	-13.6	3.51799	4.93907e-24
-13.6	3.53957	4.39021e-25	-13.6	3.53957	2.72088e-24
-13.6	3.56115	2.39363e-25	-13.6	3.56115	1.49398e-24
-13.6	3.58273	1.30107e-25	-13.6	3.58273	8.17618e-25
-13.6	3.60432	7.05044e-26	-13.6	3.60432	4.45989e-25
-13.6	3.6259	3.8089e-26	-13.6	3.6259	2.42474e-25
-13.6	3.64748	2.0514e-26	-13.6	3.64748	1.31393e-25
-13.6	3.66906	1.10145e-26	-13.6	3.66906	7.09652e-26
-13.6	3.69065	5.89579e-27	-13.6	3.69065	3.82017e-26
-13.6	3.71223	3.14614e-27	-13.6	3.71223	2.04966e-26
-13.6	3.73381	1.67368e-27	-13.6	3.73381	1.09609e-26
-13.6	3.7554	8.87603e-28	-13.6	3.7554	5.8421e-27
-13.6	3.77698	4.69264e-28	-13.6	3.77698	3.10351e-27
-13.6	3.79856	2.47323e-28	-13.6	3.79856	1.64323e-27
-13.6	3.82014	1.29944e-28	-13.6	3.82014	8.67162e-28
-13.6	3.84173	6.80602e-29	-13.6	3.84173	4.56102e-28
-13.6	3.86331	3.5536e-29	-13.6	3.86331	2.39101e-28
-13.6	3.88489	1.84961e-29	-13.6	3.88489	1.24927e-28
-13.6	3.90647	9.59678e-30	-13.6	3.90647	6.50561e-29
-13.6	3.92806	4.96364e-30	-13.6	3.92806	3.37656e-29
-13.6	3.94964	2.55919e-30	-13.6	3.94964	1.74669e-29
-13.6	3.97122	1.31531e-30	-13.6	3.97122	9.0056e-30
-13.6	3.99281	6.73866e-31	-13.6	3.99281	4.62767e-30
-13.6	4.01439	3.44141e-31	-13.6	4.01439	2.37009e-30
-13.6	4.03597	1.75192e-31	-13.6	4.03597	1.20982e-30
-13.6	4.05755	8.88999e-32	-13.6	4.05755	6.15499e-31
-13.6	4.07914	4.49673e-32	-13.6	4.07914	3.12094e-31
-13.6	4.10072	2.26724e-32	-13.6	4.10072	1.57723e-31
-13.6	4.1223	1.13946e-32	-13.6	4.1223	7.94429e-32
-13.6	4.14389	5.7082e-33	-13.6	4.14389	3.98809e-32
-13.6	4.16547	2.85034e-33	-13.6	4.16547	1.99537e-32
-13.6	4.18705	1.41868e-33	-13.6	4.18705	9.9502e-33
-13.6	4.20863	7.03827e-34	-13.6	4.20863	4.94525e-33
-13.6	4.23022	3.48044e-34	-13.6	4.23022	2.44959e-33
-13.6	4.2518	1.71549e-34	-13.6	4.2518	1.20933e-33
-13.6	4.27338	8.428e-35	-13.6	4.27338	5.95038e-34
-13.6	4.29496	4.12707e-35	-13.6	4.29496	2.91804e-34
-13.6	4.31655	2.01436e-35	-13.6	4.31655	1.42621e-34
-13.6	4.33813	9.79965e-36	-13.6	4.33813	6.9474e-35
-13.6	4.35971	4.75179e-36	-13.6	4.35971	3.37293e-35
-13.6	4.38129	2.29655e-36	-13.6	4.38129	1.63206e-35
-13.6	4.40288	1.10628e-36	-13.6	4.40288	7.87066e-36
-13.6	4.42446	5.3116e-37	-13.6	4.42446	3.78295e-36
-13.6	4.44604	2.54185e-37	-13.6	4.44604	1.81215e-36
-13.6	4.46763	1.21239e-37	-13.6	4.46763	8.65168e-37
-13.6	4.48921	5.76364e-38	-13.6	4.48921	4.11672e-37
-13.6	4.51079	2.73095e-38	-13.6	4.51079	1.95229e-37
-13.6	4.53237	1.28971e-38	-13.6	4.53237	9.22746e-38
-13.6	4.55396	6.07059e-39	-13.6	4.55396	4.34672e-38
-13.6	4.57554	2.84792e-39	-13.6	4.57554	2.04072e-38
-13.6	4.59712	1.33162e-39	-13.6	4.59712	9.54874e-39
-13.6	4.61871	6.20569e-40	-13.6	4.61871	4.45299e-39
-13.6	4.64029	2.8824e-40	-13.6	4.64029	2.06965e-39
-13.6	4.66187	1.33436e-40	-13.6	4.66187	9.58705e-40
-13.6	4.68345	6.15664e-41	-13.6	4.68345	4.42602e-40
-13.6	4.70504	2.83117e-41	-13.6	4.70504	2.03649e-40
-13.6	4.72662	1.2976e-41	-13.6	4.72662	9.33879e-41
-13.6	4.7482	5.92739e-42	-13.6	4.7482	4.26815e-41
-13.6	4.76978	2.69858e-42	-13.6	4.76978	1.94414e-41
-13.6	4.79137	1.22449e-42	-13.6	4.79137	8.82583e-42
-13.6	4.81295	5.53764e-43	-13.6	4.81295	3.99322e-42
-13.6	4.83453	2.49597e-43	-13.6	4.83453	1.80065e-42
-13.6	4.85612	1.12125e-43	-13.6	4.85612	8.09232e-43
-13.6	4.8777	5.02004e-44	-13.6	4.8777	3.62457e-43
-13.6	4.89928	2.24005e-44	-13.6	4.89928	1.61799e-43
-13.6	4.92086	9.96214e-45	-13.6	4.92086	7.1984e-44
-13.6	4.94245	4.41561e-45	-13.6	4.94245	3.19178e-44
-13.6	4.96403	1.95062e-45	-13.6	4.96403	1.41048e-44
-13.6	4.98561	8.58807e-46	-13.6	4.98561	6.21209e-45
-13.6	5.00719	3.76843e-46	-13.6	5.00719	2.72676e-45
-13.6	5.02878	1.64804e-46	-13.6	5.02878	1.19286e-45
-13.6	5.05036	7.18314e-47	-13.6	5.05036	5.20083e-46
-13.6	5.07194	3.12034e-47	-13.6	5.07194	2.25991e-46
-13.6	5.09352	1.35092e-47	-13.6	5.09352	9.7869e-47
-13.6	5.11511	5.82901e-48	-13.6	5.11511	4.22411e-47
-13.6	5.13669	2.50668e-48	-13.6	5.13669	1.81702e-47
-13.6	5.15827	1.07434e-48	-13.6	5.15827	7.78973e-48
-13.6	5.17986	4.58907e-49	-13.6	5.17986	3.32827e-48
-13.6	5.20144	1.95364e-49	-13.6	5.20144	1.41726e-48
-13.6	5.22302	8.28896e-50	-13.6	5.22302	6.01475e-49
-13.6	5.2446	3.50504e-50	-13.6	5.2446	2.54401e-49
-13.6	5.26619	1.47715e-50	-13.6	5.26619	1.0724e-49
-13.6	5.28777	6.20425e-51	-13.6	5.28777	4.50532e-50
-13.6	5.30935	2.59712e-51	-13.6	5.30935	1.88638e-50
-13.6	5.33094	1.0835e-51	-13.6	5.33094	7.8717e-51
-13.6	5.35252	4.50508e-52	-13.6	5.35252	3.27371e-51
-13.6	5.3741	1.86685e-52	-13.6	5.3741	1.3569e-51
-13.6	5.39568	7.70998e-53	-13.6	5.39568	5.60514e-52
-13.6	5.41727	3.17344e-53	-13.6	5.41727	2.30759e-52
-13.6	5.43885	1.30179e-53	-13.6	5.43885	9.46816e-53
-13.6	5.46043	5.32215e-54	-13.6	5.46043	3.87173e-53
-13.6	5.48201	2.16853e-54	-13.6	5.48201	1.57789e-53
-13.6	5.5036	8.806e-55	-13.6	5.5036	6.40886e-54
-13.6	5.52518	3.56389e-55	-13.6	5.52518	2.59429e-54
-13.6	5.54676	1.43748e-55	-13.6	5.54676	1.04662e-54
-13.6	5.56834	5.77849e-56	-13.6	5.56834	4.20813e-55
-13.6	5.58993	2.31504e-56	-13.6	5.58993	1.68625e-55
-13.6	5.61151	9.24348e-57	-13.6	5.61151	6.73423e-56
-13.6	5.63309	3.67828e-57	-13.6	5.63309	2.68031e-56
-13.6	5.65468	1.45877e-57	-13.6	5.65468	1.0632e-56
-13.6	5.67626	5.76578e-58	-13.6	5.67626	4.20314e-57
-13.6	5.69784	2.27124e-58	-13.6	5.69784	1.65602e-57
-13.6	5.71942	8.91659e-59	-13.6	5.71942	6.50261e-58
-13.6	5.74101	3.48872e-59	-13.6	5.74101	2.54473e-58
-13.6	5.76259	1.36039e-59	-13.6	5.76259	9.92489e-59
-13.6	5.78417	5.28682e-60	-13.6	5.78417	3.85781e-59
-13.6	5.80576	2.04765e-60	-13.6	5.80576	1.49447e-59
-13.6	5.82734	7.90398e-61	-13.6	5.82734	5.76983e-60
-13.6	5.84892	3.04066e-61	-13.6	5.84892	2.22008e-60
-13.6	5.8705	1.16579e-61	-13.6	5.8705	8.51346e-61
-13.6	5.89209	4.45454e-62	-13.6	5.89209	3.25366e-61
-13.6	5.91367	1.69635e-62	-13.6	5.91367	1.23928e-61
-13.6	5.93525	6.43811e-63	-13.6	5.93525	4.70431e-62
-13.6	5.95683	2.43518e-63	-13.6	5.95683	1.77972e-62
-13.6	5.97842	9.1798e-64	-13.6	5.97842	6.71023e-63
-13.6	6	3.44878e-64	-13.6	6	2.52146e-63
-13.55	0	0.0118	-13.55	0	0.00735
-13.55	0.02158	0.02435	-13.55	0.02158	0.01522
-13.55	0.04317	0.03373	-13.55	0.04317	0.02127
-13.55	0.06475	0.03991	-13.55	0.06475	0.02536
-13.55	0.08633	0.04387	-13.55	0.08633	0.02789
-13.55	0.10791	0.04602	-13.55	0.10791	0.02885
-13.55	0.1295	0.0466	-13.55	0.1295	0.0283
-13.55	0.15108	0.04585	-13.55	0.15108	0.02646
-13.55	0.17266	0.04403	-13.55	0.17266	0.02379
-13.55	0.19425	0.04142	-13.55	0.19425	0.02094
-13.55	0.21583	0.03825	-13.55	0.21583	0.01859
-13.55	0.23741	0.03476	-13.55	0.23741	0.01708
-13.55	0.25899	0.03111	-13.55	0.25899	0.01623
-13.55	0.28058	0.02742	-13.55	0.28058	0.0155
-13.55	0.30216	0.02377	-13.55	0.30216	0.01438
-13.55	0.32374	0.02023	-13.55	0.32374	0.01265
-13.55	0.34532	0.01687	-13.55	0.34532	0.01035
-13.55	0.36691	0.01378	-13.55	0.36691	0.00771
-13.55	0.38849	0.01105	-13.55	0.38849	0.00508
-13.55	0.41007	0.00873	-13.55	0.41007	0.00287
-13.55	0.43166	0.00686	-13.55	0.43166	0.00176
-13.55	0.45324	0.00544	-13.55	0.45324	0.00203
-13.55	0.47482	0.00438	-13.55	0.47482	0.00243
-13.55	0.4964	0.00356	-13.55	0.4964	0.00243
-13.55	0.51799	0.00289	-13.55	0.51799	0.00202
-13.55	0.53957	0.00229	-13.55	0.53957	0.00141
-13.55	0.56115	0.00175	-13.55	0.56115	0.00107
-13.55	0.58273	0.00127	-13.55	0.58273	0.00151
-13.55	0.60432	0.000876652	-13.55	0.60432	0.00228
-13.55	0.6259	0.000607721	-13.55	0.6259	0.00302
-13.55	0.64748	0.000472198	-13.55	0.64748	0.00363
-13.55	0.66907	0.000432489	-13.55	0.66907	0.00409
-13.55	0.69065	0.000421749	-13.55	0.69065	0.00441
-13.55	0.71223	0.000404923	-13.55	0.71223	0.00461
-13.55	0.73381	0.000380975	-13.55	0.73381	0.00472
-13.55	0.7554	0.000362579	-13.55	0.7554	0.00474
-13.55	0.77698	0.00036063	-13.55	0.77698	0.00471
-13.55	0.79856	0.000375425	-13.55	0.79856	0.00463
-13.55	0.82014	0.000398461	-13.55	0.82014	0.0045
-13.55	0.84173	0.000420084	-13.55	0.84173	0.00432
-13.55	0.86331	0.000433935	-13.55	0.86331	0.00411
-13.55	0.88489	0.000437303	-13.55	0.88489	0.00386
-13.55	0.90648	0.000430044	-13.55	0.90648	0.00358
-13.55	0.92806	0.000413472	-13.55	0.92806	0.00328
[truncated: 230,968+ more rows]

## Sheet: Figure 2a
Band structure diagram
TpPa Raw		TpPa-Cu(II)(4.99wt%)		TpPa-Cu(II)(8.47wt%)		TpPa-Cu(II)(10.76wt%)		TpPa-Cu(II)(12.77wt%)		H+/H2	HS/S-S
CB	-4.01	CB	-4.08	CB	-4.09	CB	-4.08	CB	-4.09	-4.19	-5.39
VB	-5.68	VB	-5.78	VB	-5.67	VB	-5.6	VB	-5.67

## Sheet: Figure 2b
Time course for photocatalytic H2 evolution under visible irradiation for TpPa-COF, TpPa-Cu(II)-COF(10.76wt%), and a mixture of TpPa-COF and Cu(OAc)2
TpPa-Cu(II)(10.76wt%)		TpPa-COF+Cu2+		TpPa-COF
Reation time (Hour)	H2 evolution amount (μmol)	Reation time (Hour)	H2 evolution amount (μmol)	Reation time (Hour)	H2 evolution amount (μmol)
1	0.03605	1	0.00415	1	0.000585522
2	0.0737	2	0.01008	2	0.00117
3	0.1176	3	0.01395	3	0.00125
4	0.15951	4	0.01907	4	0.00167
5	0.20053	5	0.02622	5	0.00257
6	0.21815	6	0.03167	6	0.00372

## Sheet: Figure 2c
XPS spectra for Cu 2p and LMM of active species TpPa-Cu(I)
Cu 2p				Cu LMM
Binding Energy / eV	Intensity	Background	Envelope	Binding Energy / eV	Intensity
969.48	28193.2		28193.2	597.1	22705
969.38	28261		28261	597	22943.8
969.28	27900.8		27900.8	596.9	23127.1
969.18	27633.8		27633.8	596.8	22940.6
969.08	27643		27643	596.7	23013
968.98	27482		27482	596.6	23010.2
968.88	27415.7		27415.7	596.5	23026
968.78	27165.5		27165.5	596.4	23023.6
968.68	26734.3		26734.3	596.3	22921.8
968.58	26792.7		26792.7	596.2	22882.8
968.48	26956.9		26956.9	596.1	22932.7
968.38	26734.4		26734.4	596	22812.9
968.28	26652.6		26652.6	595.9	23076.9
968.18	26377.8		26377.8	595.8	23089.2
968.08	26301		26301	595.7	22866
967.98	25967.8		25967.8	595.6	22845.5
967.88	25853.8		25853.8	595.5	22767.1
967.78	25996.5		25996.5	595.4	22977.2
967.68	26121.3		26121.3	595.3	22626
967.58	25958.3		25958.3	595.2	22971.9
967.48	25872.6		25872.6	595.1	23140.5
967.38	25732.2		25732.2	595	22887.6
967.28	25499.6		25499.6	594.9	22429.2
967.18	25540		25540	594.8	22475.7
967.08	25544.6		25544.6	594.7	22600.7
966.98	25576.8		25576.8	594.6	22845.2
966.88	25647.5		25647.5	594.5	22777.4
966.78	25200.7		25200.7	594.4	22943
966.68	25161.7		25161.7	594.3	22922.2
966.58	25380		25380	594.2	22936.5
966.48	25329.5		25329.5	594.1	22684
966.38	25143.2		25143.2	594	22782.3
966.28	24693.5		24693.5	593.9	22829.4
966.18	24546.5		24546.5	593.8	22869.2
966.08	24680.5		24680.5	593.7	23026.2
965.98	24813.7		24813.7	593.6	22469.9
965.88	24298.6		24298.6	593.5	22688.1
965.78	24454.6		24454.6	593.4	23043.4
965.68	24962.2		24962.2	593.3	23073.7
965.58	24204.7		24204.7	593.2	22613.7
965.48	24276.7		24276.7	593.1	22643.6
965.38	24185.7		24185.7	593	22805.1
965.28	24183.1		24183.1	592.9	22857.4
965.18	24246.8		24246.8	592.8	22592
965.08	24430.1		24430.1	592.7	22612.8
964.98	24331		24331	592.6	22680.7
964.88	24073		24073	592.5	22736.9
964.78	23625.5		23625.5	592.4	22809.9
964.68	23696.5		23696.5	592.3	22952.5
964.58	23891.3		23891.3	592.2	23047.2
964.48	23818.9		23818.9	592.1	22735.9
964.38	23941.5		23941.5	592	22485.7
964.28	24115.2		24115.2	591.9	22676
964.18	23886.1		23886.1	591.8	22565.1
964.08	24043.5		24043.5	591.7	22739
963.98	23657.9		23657.9	591.6	22953.4
963.88	23883.7		23883.7	591.5	22800.9
963.78	23545.4		23545.4	591.4	22862.1
963.68	23589.4	23733	23733	591.3	22604.4
963.58	23794.8	23692.7	23692.7	591.2	22461.4
963.48	23851.7	23623.6	23623.6	591.1	22707.6
963.38	23635.1	23594.4	23594.4	591	22838.4
963.28	23333.4	23544.2	23544.2	590.9	22718.5
963.18	23503.8	23458.9	23458.9	590.8	22844.2
963.08	23576	23402.3	23402.3	590.7	22739
962.98	23344.8	23401.2	23401.2	590.6	22946.9
962.88	23253.4	23398	23398	590.5	22748.6
962.78	23377.8	23392.4	23392.4	590.4	22206.9
962.68	23547.1	23387.7	23387.7	590.3	22723.8
962.58	23512.1	23372.8	23372.8	590.2	22640.3
962.48	23612.4	23348.9	23348.9	590.1	22347.2
962.38	23449.9	23324.2	23324.2	590	22163.6
962.28	23290.4	23302.1	23302.1	589.9	22395
962.18	23353.4	23288.8	23288.8	589.8	22654.2
962.08	23144.4	23282.2	23282.2	589.7	22576.7
961.98	23342.2	23270.4	23270.4	589.6	22573.3
961.88	23567.5	23261.1	23261.1	589.5	22605.8
961.78	23158.9	23252.2	23252.2	589.4	22627
961.68	23289.8	23233.2	23233.2	589.3	22594
961.58	23406.1	23213.7	23213.7	589.2	23091
961.48	23268.7	23197.7	23197.7	589.1	22563.6
961.38	23377.3	23176.1	23176.1	589	22617.7
961.28	23255.6	23156.8	23156.8	588.9	22540.8
961.18	23133.4	23153.2	23153.2	588.8	22532.2
961.08	22851.8	23151	23151	588.7	22580.8
960.98	23212.9	23149.9	23149.9	588.6	22451.5
960.88	23333.9	23149.1	23149.1	588.5	22513.5
960.78	23217.4	23143.8	23143.8	588.4	22418.5
960.68	23278.6	23127	23127	588.3	22722.7
960.58	23228.9	23108.9	23108.9	588.2	22558.4
960.48	23173.9	23095.6	23095.6	588.1	22975.2
960.38	23077.6	23081.4	23081.4	588	22584.1
960.28	23185.9	23069.2	23069.3	587.9	22612.6
960.18	23134.4	23058.6	23058.6	587.8	22814.7
960.08	23117.7	23045	23045.1	587.7	22758.9
959.98	23225.5	23031	23031.1	587.6	22630.1
959.88	23032.6	23019.8	23019.9	587.5	22298.2
959.78	23020.5	23009.9	23010.1	587.4	22238.1
959.68	23037.9	23000	23000.2	587.3	22530.4
959.58	23074.9	22997.1	22997.3	587.2	22394.1
959.48	22935.4	22995.5	22995.8	587.1	22297.1
959.38	22972.7	22995.2	22995.6	587	22541
959.28	22956.5	22990.1	22990.6	586.9	22752.6
959.18	23286.8	22981	22981.6	586.8	22588.4
959.08	23257.7	22971.5	22972.3	586.7	22600.5
958.98	22909.5	22959.8	22960.8	586.6	22471
958.88	23043.3	22950.7	22951.9	586.5	22430
958.78	22768.7	22945.8	22947.2	586.4	22246.6
958.68	23026.9	22944.9	22946.7	586.3	22290.9
958.58	23024.9	22944.2	22946.5	586.2	22733.9
958.48	22860.6	22941.8	22944.6	586.1	22453.2
958.38	23096.8	22932	22935.3	586	22259.5
958.28	23033.3	22921.7	22925.7	585.9	22343.1
958.18	22993.3	22903.3	22908.2	585.8	22795.8
958.08	23278.8	22878.4	22884.3	585.7	22450.7
957.98	23024.4	22853.9	22861.1	585.6	22303.4
957.88	22965.5	22835.9	22844.4	585.5	22308.1
957.78	22678	22820	22830.2	585.4	22385.7
957.68	22827.9	22814.9	22827.1	585.3	22101.2
957.58	22797.3	22814.7	22829.3	585.2	22118.6
957.48	22805.7	22814.4	22831.7	585.1	22340.7
957.38	23113.4	22813.4	22833.8	585	22214.5
957.28	23167	22812.2	22836.3	584.9	22426.8
957.18	22911.6	22810.7	22839	584.8	22453.1
957.08	22998.3	22808.9	22842.1	584.7	22475.1
956.98	23018	22807.6	22846.4	584.6	22343.4
956.88	22785.6	22807	22852.2	584.5	22115
956.78	22653.5	22806.3	22858.8	584.4	22306
956.68	22950.3	22805.8	22866.5	584.3	22264.7
956.58	22905	22805	22875.1	584.2	22141.7
956.48	23165.2	22803.8	22884.5	584.1	22129.6
956.38	23111.5	22802.2	22894.8	584	22274.5
956.28	22890.2	22800.7	22906.6	583.9	22688.5
956.18	22909.1	22798.6	22919.4	583.8	22579.2
956.08	23264.3	22796.7	22933.9	583.7	22415.3
955.98	23056.2	22794.6	22950.1	583.6	22397.3
955.88	23215.2	22792.3	22967.8	583.5	22316.5
955.78	23077.1	22789.7	22987.2	583.4	21980.6
955.68	23034.4	22787	23008.5	583.3	22191.4
955.58	23374.7	22784.4	23032	583.2	22245
955.48	22944.6	22781.4	23057.3	583.1	22072.8
955.38	23463.2	22778.1	23084.3	583	22078.7
955.28	23343.5	22774.4	23113.1	582.9	22499.7
955.18	23207.5	22771.1	23144.4	582.8	22204.1
955.08	23157.4	22767.3	23177.1	582.7	22125.2
954.98	23247.7	22763.5	23211.8	582.6	22274.6
954.88	23410.4	22759.8	23248.3	582.5	22393.8
954.78	23284.8	22756.2	23286.4	582.4	22236.7
954.68	23114	22752.3	23325.4	582.3	22298.9
954.58	23352.5	22748.2	23365.1	582.2	22489.2
954.48	23423.4	22743.8	23405.2	582.1	22453.9
954.38	23543.7	22739.3	23445.3	582	22666.9
954.28	23360.1	22734.2	23484.5	581.9	22646.2
954.18	23494.2	22728.8	23522.8	581.8	22250.9
954.08	23485	22723.4	23559.6	581.7	22122.5
953.98	23491.9	22717.9	23594.5	581.6	22208
953.88	23576.2	22712	23626.8	581.5	22303.2
953.78	23563.7	22705.6	23655.6	581.4	22199.4
953.68	23883.5	22699	23680.8	581.3	22533.6
953.58	23498.3	22692.4	23702	581.2	22459.1
953.48	23586	22685.7	23718.7	581.1	22229.9
953.38	23548.3	22678.8	23730.6	581	22243.9
953.28	23647.9	22672.2	23737.6	580.9	22336.1
953.18	23675.2	22665.4	23739.1	580.8	22459.5
953.08	23631.9	22658.3	23734.8	580.7	22197.7
952.98	23751.1	22650.7	23724.6	580.6	22186.9
952.88	23811	22642.9	23708.6	580.5	22245.5
952.78	23842.9	22635.2	23687.4	580.4	22266.6
952.68	23493.6	22627.4	23661.1	580.3	22351.2
952.58	23698.1	22619.6	23629.9	580.2	22613.6
952.48	23729.5	22612.1	23594.7	580.1	22372.5
952.38	23544.1	22605	23555.9	580	22076.9
952.28	23558.3	22597.5	23513.4	579.9	22531.1
952.18	23676	22590.7	23468.5	579.8	22380.1
952.08	23224	22584.6	23422	579.7	22039.4
951.98	23192.4	22578.4	23373.6	579.6	21953
951.88	23586.6	22572.5	23324.1	579.5	22107.2
951.78	23346.3	22567.2	23274.5	579.4	21899.5
951.68	23216.3	22561.9	23224.6	579.3	22177.8
951.58	23185.9	22556.7	23175	579.2	22265
951.48	23036.4	22552.4	23126.7	579.1	22227.4
951.38	23055.8	22548.6	23080	579	22003.3
951.28	22855	22545.2	23034.8	578.9	22349.4
951.18	23008.3	22542.2	22991.6	578.8	22449.7
951.08	22848.7	22539.5	22950.4	578.7	22184.3
950.98	22789.5	22536.8	22911.1	578.6	22328.3
950.88	23071.3	22534.3	22874	578.5	22455.6
950.78	22671.8	22532.4	22839.5	578.4	22280.2
950.68	22622.7	22530.5	22807.2	578.3	22073.2
950.58	22819.2	22528.5	22777	578.2	21986.8
950.48	22798.4	22526.9	22749.2	578.1	22277.3
950.38	22873.4	22524.9	22723.1	578	22341.6
950.28	22897.2	22522.5	22698.6	577.9	22337.7
950.18	22883.7	22519.9	22675.9	577.8	22534.2
950.08	22994.8	22516.9	22654.7	577.7	22565
949.98	22983	22514.1	22635.3	577.6	22123.8
949.88	22802.2	22511.2	22617.6	577.5	22429.9
949.78	22893.5	22508.7	22601.7	577.4	22554.7
949.68	22620.5	22506.8	22587.8	577.3	22482.5
949.58	22625.3	22505.6	22576	577.2	22211.9
949.48	22378.7	22505	22566	577.1	22263.5
949.38	22417.8	22504.6	22557.2	577	22240.2
949.28	22765.1	22504	22549.3	576.9	22217.1
949.18	22728.2	22503.1	22542	576.8	22468.5
949.08	22841.7	22501.4	22534.7	576.7	22533
948.98	22915.3	22499.4	22527.8	576.6	22285.3
948.88	22670.5	22497.6	22521.7	576.5	22334.1
948.78	22613.2	22495.7	22516.2	576.4	22421.9
948.68	22747.8	22494	22511.3	576.3	22108.2
948.58	22730.2	22492.3	22506.9	576.2	22018.4
948.48	22887	22490.9	22503.2	576.1	22352.3
948.38	22451.8	22489.4	22499.7	576	22517.4
948.28	22650.7	22487.9	22496.5	575.9	22458.7
948.18	22745.5	22486.5	22493.6	575.8	22259.4
948.08	22724.8	22485.1	22491.1	575.7	22249.2
947.98	22811.4	22483.5	22488.4	575.6	22427.4
947.88	22632.1	22481.8	22485.9	575.5	22627.3
947.78	22657.6	22480.2	22483.6	575.4	22377.8
947.68	22697.6	22478.8	22481.5	575.3	22379.3
947.58	22592.2	22477.3	22479.5	575.2	22566.3
947.48	22869.4	22475.9	22477.8	575.1	22389.4
947.38	22513.3	22474.2	22475.7	575	22547.4
947.28	22908.5	22472.2	22473.4	574.9	22444.8
947.18	22905.6	22469.7	22470.6	574.8	22482.6
947.08	22942.1	22466.8	22467.6	574.7	22527
946.98	23077.6	22464	22464.6	574.6	22700.3
946.88	22512.2	22461.9	22462.4	574.5	22490.6
946.78	22303.1	22460.4	22460.8	574.4	22576.2
946.68	22548.5	22459.6	22459.9	574.3	22392.2
946.58	22426.1	22459.6	22459.8	574.2	22233.3
946.48	22508.2	22459.5	22459.7	574.1	22461.9
946.38	22544.4	22459.4	22459.5	574	22293.9
946.28	22519.7	22459.1	22459.2	573.9	22639.2
946.18	22779.7	22458.6	22458.7	573.8	22482.9
946.08	22803.4	22458.1	22458.2	573.7	22422.6
945.98	22594.2	22457.4	22457.5	573.6	22662.7
945.88	22843.8	22456.6	22456.6	573.5	22339.6
945.78	22962.5	22455.7	22455.8	573.4	22316
945.68	22712.6	22454.9	22454.9	573.3	22562.7
945.58	22738.9	22453.9	22453.9	573.2	22712.5
945.48	22936.8	22452.8	22452.8	573.1	22520.4
945.38	23057.6	22451.7	22451.7	573	22427.8
945.28	22946.4	22450.6	22450.6	572.9	22607.9
945.18	22788.3	22449.5	22449.5	572.8	22885.8
945.08	22539.8	22448.7	22448.7	572.7	22629.1
944.98	22572.1	22448.1	22448.1	572.6	22445.4
944.88	22529.8	22447.6	22447.6	572.5	22503.9
944.78	22597.4	22447.3	22447.3	572.4	22698.3
944.68	22696.5	22446.7	22446.7	572.3	23018.8
944.58	22865.6	22446	22446	572.2	22894.5
944.48	22809.6	22445.4	22445.4	572.1	22669.7
944.38	22524.2	22444.6	22444.6	572	22723.9
944.28	22769.1	22443.8	22443.8	571.9	22307.5
944.18	22880.3	22443	22443	571.8	22279.8
944.08	22814.3	22442	22442	571.7	22346.1
943.98	23035.3	22440.9	22440.9	571.6	22627.5
943.88	22906.4	22439.8	22439.8	571.5	22443.1
943.78	22705.9	22438.7	22438.7	571.4	22668.2
943.68	22747.8	22437.8	22437.8	571.3	22633.5
943.58	22627.1	22437	22437	571.2	22634.4
943.48	22745.7	22436.3	22436.3	571.1	22487.4
943.38	22748	22435.6	22435.6	571	22549.4
943.28	22641.6	22434.8	22434.8	570.9	22700.6
943.18	22891.5	22434	22434	570.8	22731.3
943.08	22722.7	22433.2	22433.2	570.7	22609.1
942.98	22548.2	22432.6	22432.6	570.6	22586.5
942.88	22575.4	22431.8	22431.8	570.5	22300
942.78	23002.6	22431	22431	570.4	22242.7
942.68	22785.1	22430.2	22430.2	570.3	22500.4
942.58	22882.3	22429.1	22429.1	570.2	22597.2
942.48	23039.5	22427.9	22427.9	570.1	22700
942.38	22690.4	22426.9	22426.9	570	22347.2
942.28	22582.1	22425.9	22425.9	569.9	22115.8
942.18	22896.5	22424.9	22424.9	569.8	22453.4
942.08	22904.5	22424	22424	569.7	22389.3
941.98	22781.9	22423.2	22423.2	569.6	22258.4
941.88	22579.7	22422.3	22422.3	569.5	22311.4
941.78	22586.6	22421.5	22421.5	569.4	22193.2
941.68	22750.2	22420.8	22420.8	569.3	22293.4
941.58	22760.6	22420.2	22420.2	569.2	22393.2
941.48	22582.9	22419.6	22419.6	569.1	22335.9
941.38	22623.3	22418.8	22418.8	569	22259.8
941.28	22765.5	22418	22418.1	568.9	21996.7
941.18	22858.7	22417.3	22417.3	568.8	22168.1
941.08	22703.8	22416.4	22416.4	568.7	22268.3
940.98	22928.8	22415.3	22415.3	568.6	22014.7
940.88	22932.9	22414.2	22414.2	568.5	22161.7
940.78	22822.1	22413.1	22413.1	568.4	22286.3
940.68	22721.3	22412.2	22412.2	568.3	22224.1
940.58	22447.5	22411.5	22411.5	568.2	22101.3
940.48	22416.4	22410.9	22410.9	568.1	21949.2
940.38	22798.8	22410.2	22410.2	568	21963.4
940.28	23040.7	22409.5	22409.5	567.9	22096.7
940.18	22698	22408.6	22408.6	567.8	22266.8
940.08	22811.2	22407.5	22407.6	567.7	22075.8
939.98	22713.7	22406.6	22406.7	567.6	21958.2
939.88	22618.3	22405.9	22406	567.5	21848.4
939.78	22531.8	22405.2	22405.4	567.4	21837.4
939.68	22564.5	22404.7	22405	567.3	21782.7
939.58	22480.6	22404.3	22404.7	567.2	22059.8
939.48	22555.6	22403.9	22404.3	567.1	21970.7
939.38	22729.3	22403.3	22403.9	567	21903.8
939.28	22734	22402.8	22403.5	566.9	21936.3
939.18	22445.4	22402.4	22403.3	566.8	21895.1
939.08	22234.8	22402	22403.1	566.7	22012.4
938.98	22734.2	22401.4	22402.8	566.6	21916.3
938.88	22849.4	22400.8	22402.6	566.5	21534.8
938.78	22991.2	22399.9	22402.2	566.4	21699.8
938.68	22794.5	22399	22401.8	566.3	21916.9
938.58	22485.1	22397.9	22401.5	566.2	21805
938.48	22881.4	22397	22401.3	566.1	21881.6
938.38	22707.2	22396.4	22401.8	566	21750.4
938.28	22245.5	22396	22402.7	565.9	21957.8
938.18	22390.2	22395.6	22403.8	565.8	21840.9
938.08	22491	22395.1	22405.3	565.7	21884.5
937.98	22884.8	22394.8	22407.2	565.6	21769.8
937.88	22643.2	22394.2	22409.4	565.5	21923
937.78	22565.4	22393.4	22411.9	565.4	22136.3
937.68	22939.7	22392.4	22414.8	565.3	21936.8
937.58	22872.7	22391.5	22418.5	565.2	21718.7
937.48	22673.9	22390.5	22423.1	565.1	21830
937.38	22739.7	22389.6	22428.7	565	21643.2
937.28	22463	22388.9	22435.6	564.9	21752
937.18	22516.6	22388.5	22444	564.8	21972.5
937.08	22442.1	22388	22453.9	564.7	21847.9
936.98	22648	22387.5	22465.5	564.6	21784.3
936.88	22803	22386.8	22478.7	564.5	21778.1
936.78	22915.9	22385.9	22493.9	564.4	21613.8
936.68	22773.1	22384.9	22511.3	564.3	21469.3
936.58	22764.9	22383.8	22531.3	564.2	21397.4
936.48	22788.8	22382.6	22554.1	564.1	21650.8
936.38	22883.7	22381.5	22580.2	564	21593.3
936.28	22834.3	22380.3	22609.6	563.9	21716.4
936.18	23016.8	22378.9	22642.6	563.8	21738.8
936.08	23054.4	22377.4	22679.5	563.7	22030.6
935.98	23033.2	22376	22720.7	563.6	21826.2
935.88	22843.8	22374.6	22766.5	563.5	21747.7
935.78	22625.9	22373.3	22817.2	563.4	21905.9
935.68	22846.2	22372.1	22873	563.3	21730.8
935.58	22889	22370.8	22933.7	563.2	21730.9
935.48	23029.8	22369.4	22999.4	563.1	21925.3
935.38	23239.8	22367.8	23070	563	21768.9
935.28	23112.5	22365.8	23145.3	562.9	21749.6
935.18	23398.1	22363.7	23225.3	562.8	21574.3
935.08	23179.3	22361.6	23309.7	562.7	21735.1
934.98	23090.3	22359.3	23398.1	562.6	21684.1
934.88	23541.7	22356.7	23489.6	562.5	22031.4
934.78	23730.9	22353.9	23583.6	562.4	22271.1
934.68	23903.4	22350.7	23679.3	562.3	21650.1
934.58	23733.7	22347.3	23775.6	562.2	21413.3
934.48	23779	22343.6	23871.5	562.1	21895.4
934.38	23969.7	22339.8	23966	562	21989.1
934.28	23871.9	22336	24057.8	561.9	21670.1
934.18	23820.7	22332.1	24145.5	561.8	21630.9
934.08	24019	22328	24227.6	561.7	21715.2
933.98	24158.1	22323.9	24302.7	561.6	21891.7
933.88	24057.3	22319.5	24369.5	561.5	21970.3
933.78	24235.3	22315	24426.5	561.4	22092.5
933.68	24300.4	22310.1	24472.6	561.3	21659.7
933.58	24584.7	22305.1	24507	561.2	21727.6
933.48	24388.5	22300	24529	561.1	22180.5
933.38	24130.5	22294.8	24537.9	561	22114.5
933.28	24580.9	22289.3	24533.4	560.9	22193
933.18	24695.3	22284	24515.8	560.8	22084.7
933.08	24365.5	22278.6	24485.2	560.7	21998.4
932.98	24395.1	22272.9	24441.7	560.6	21711.3
932.88	24910.4	22267	24386.4	560.5	22062.7
932.78	24822.9	22261.2	24320.4	560.4	22210
932.68	24413.2	22255.4	24244.8	560.3	22327.3
932.58	24467	22249.5	24160.6	560.2	22059.2
932.48	24549.5	22243.7	24069.6	560.1	22009
932.38	24570.2	22238.2	23973.3	560	22036.4
932.28	24195.3	22233.1	23873	559.9	22133.4
932.18	23747.7	22228.2	23770.2	559.8	22194
932.08	23847.6	22223.9	23666.3	559.7	22236.2
931.98	23578.9	22220.1	23562.7	559.6	21996.4
931.88	23229.8	22217	23460.5	559.5	22175.6
931.78	23085	22214.1	23360.5	559.4	22176.3
931.68	23085.3	22211.6	23263.5	559.3	22105.1
931.58	23082.2	22209.6	23170.3	559.2	22117.3
931.48	22713.4	22207.8	23081.3	559.1	22094.5
931.38	22697.2	22206.2	22997	559	22281.3
931.28	22578.8	22204.9	22917.8	558.9	22191.6
931.18	22587.7	22203.9	22843.8	558.8	22069.3
931.08	22428.9	22203	22775.1	558.7	22262.9
930.98	22530.6	22202.2	22711.6	558.6	22229.5
930.88	22484.5	22201.5	22653.2	558.5	22022
930.78	22487.3	22200.8	22599.8	558.4	22083.4
930.68	22415	22200.2	22551.3	558.3	22114.2
930.58	22223.9	22200	22507.7	558.2	22573.5
930.48	21949.3	22199.7	22468.5	558.1	22198.6
930.38	22370.5	22199.4	22433.3
930.28	22719.1	22199.1	22401.8
930.18	22403.3	22198.6	22373.7
930.08	22579.9	22197.7	22348.5
929.98	22597.4	22196.9	22326.2
929.88	22380.9	22196.2	22306.7
929.78	22355.5	22195.5	22289.6
929.68	22502.1	22195	22274.9
929.58	22104.3	22194.6	22262.1
929.48	22488.7	22194.3	22251.2
929.38	22132.5	22194.1	22241.9
929.28	22182.5	22194.1	22234.1
929.18	22093.3	22195.5	22228.9
929.08	22073.4	22196.9	22224.6
928.98	22507.3	22198.3	22221.3
928.88	22733.5	22199.7	22218.7
928.78	22358.3	22201.1	22216.7
928.68	22229.3	22202.5	22215.3
928.58	22573	22203.9	22214.4
928.48	22316.4	22205.4	22213.9
928.38	22191.7	22206.8	22213.7
928.28	22239	22208.2	22213.8
928.18	22173.6	22209.6	22214.1
928.08	22324	22211	22214.6
927.98	22469.7	22212.4	22215.3
927.88	22518.8	22213.8	22216.1
927.78	22275.8	22215.2	22217.1
927.68	22233.4	22216.6	22218.1
927.58	22398.1	22218.1	22219.2
927.48	22462.6	22219.5	22220.4
927.38	22448.6	22220.9	22221.6
927.28	22287.8	22222.3	22222.8
927.18	22253.6	22223.7	22224.1
927.08	22303.1	22225.1	22225.4
926.98	22093.2	22226.5	22226.8
926.88	22416.1	22227.9	22228.1
926.78	22828.1	22229.3	22229.5
926.68	22566.4	22230.7	22230.9
926.58	22521	22232.2	22232.3
926.48	22458.4	22233.6	22233.6
926.38	22274	22235	22235
926.28	22157.3	22236.4	22236.4
926.18	22364.9	22237.8	22237.8
926.08	22498.6	22239.2	22239.2
925.98	22372.4	22240.6	22240.6
925.88	22254.9	22242	22242.1
925.78	22058.4	22243.4	22243.5
925.68	22289.9		22289.9
925.58	22241.8		22241.8
925.48	22417.7		22417.7
925.38	22427.6		22427.6
925.28	22416.7		22416.7
925.18	22273.7		22273.7
925.08	22166.5		22166.5
924.98	22378.7		22378.7
924.88	22653.5		22653.5
924.78	22580.6		22580.6
924.68	22418		22418
924.58	22535.9		22535.9
924.48	22351.7		22351.7
924.38	22264.6		22264.6
924.28	22303.8		22303.8
924.18	22540.8		22540.8
924.08	22375.5		22375.5
923.98	22491.8		22491.8
923.88	22586.2		22586.2
923.78	22420.4		22420.4
923.68	22285.8		22285.8
923.58	22247.2		22247.2
923.48	22093.3		22093.3

## Sheet: Figure 2g
Turn-over frequency of photocatalytic H2 evolution vs. the linker lengths of the different Tp-based COFs
TpPa-Cu(II)		TpBD-Cu(II)		TpTP-Cu(II)
TOF(h-1)	2.16	TOF(h-1)	0.31	TOF(h-1)	0.17

[truncated: 8 more sheets: Figure 3a, Figure 3c, Figure 3d, Figure 3e, Figure 3f, Figure 4b, Figure 5b, Figure 5c]
